# Supplementary material for: Whole genome sequencing-based association study to unravel genetic architecture of cooked grain width and length traits in rice
Source: Sci Rep. 2017 Sep 29;7:12478. doi: 10.1038/s41598-017-12778-6 (PMC5622062; doi:10.1038/s41598-017-12778-6)
Supplement: Supplementary file 2 — Supplementary Table S1, Supplementary Table S2, Supplementary Table S3 and Supplementary Table S5 [file 41598_2017_12778_MOESM2_ESM.xlsx]

## Sheet: Table S1
Table S1: Combined loci of Single and Multi-locus GWAS with their respective methods applied, influencing trait in raw and cooked state and corrosponding significance parameters.
								Multi-locus association outputs						Single-locus association (EMMAX) outputs
														Raw grain						Cooked grain
														Grain length		Grain shape		Grain width		Grain length		Grain shape		Grain width				Symbol	Mean
SNP position (bp)	Chr	Ref	Alt	Gene ID	Putative function	Effect	Amino acid change	LOD_score	r2(%)	Population	Method used	Trait	Raw/cooked	Effect	-log10 p-value	Effect	-log10 p-value	Effect	-log10 p-value	Effect	-log10 p-value	Effect	-log10 p-value	Effect	-log10 p-value	Known Gene present			5<-log10P<7.7
15604099	3	G	T	LOC_Os03g27230	amino acid metabolism.synthesis.aromatic aa.chorismate.3-deoxy-D-arabino-heptulosonate 7-phosphate synthase	nonsynonymous	Gly→Val	5.4932	2.0471	Indica	mrMLM	Grain_shape	Raw	0.256004	3.56439	0.252687	4.09755	-0.160487	1.73906	0.280189	3.79166	0.327306	5.14906	-0.182314	1.64641	ND
15634173	3	T	C	LOC_Os03g27280	protein.postranslational modification.kinase	upstream		4.4811	0.8274	Combined	FASTmrEMMA	Grain_shape	Raw	0.28268	5.45521	0.24985	6.02242	-0.218619	4.23819	0.202652	2.43684	0.206174	2.90832	-0.0779274	0.738273	ND		ND	Not detected
16048192	3	A	G	LOC_Os03g27940	not assigned.unknown	upstream		8.3241	1.4894	Combined	mrMLM	Grain_width	Raw	0.265644	4.18835	0.286455	6.57482	-0.305977	6.61761	0.280175	3.59007	0.291809	4.52019	-0.113376	1.09636	ND			Gwi7 region (GWi7.1 and Gwi7.2)
16048192	3	A	G	LOC_Os03g27940	not assigned.unknown	upstream		10.0867	3.8037	Combined	mrMLM	Grain_shape	Raw	0.265644	4.18835	0.286455	6.57482	-0.305977	6.61761	0.280175	3.59007	0.291809	4.52019	-0.113376	1.09636	ND			-log10P<5
16053029	3	C	T	LOC_Os03g27940	not assigned.unknown	downstream		16.6212	5.1182	Combined	mrMLM	Grain_length	Cooked	-0.374061	5.59524	-0.308739	5.35997	0.26676	3.68434	-0.477684	6.59489	-0.383263	5.21781	0.0374419	0.195504	ND			Gwi7 (GWi7.1 and Gwi7.2)
16668828	3	A	G	LOC_Os03g29280	not assigned.unknown	upstream		4.7278	2.4644	Indica	FASTmrEMMA	Grain_width	Raw	-0.331526	6.63186	-0.302806	6.57521	0.220672	3.29304	-0.264818	3.89099	-0.25541	3.74847	0.0531692	0.319553	ND		Same positions on chromosome are marked with bold type and blue color.
16668900	3	T	A	LOC_Os03g29280	not assigned.unknown	upstream		11.4735	11.5147	Japonica	FASTmrEMMA	Grain_length	Cooked	-0.272786	5.20926	-0.224966	4.56833	0.201607	2.89644	-0.339803	5.19393	-0.293374	5.44897	0.0617113	0.433453	ND
16717406	3	A	G	LOC_Os03g29360	not assigned.unknown	downstream		5.0372	2.6145	Indica	ISIS EM-BLASSO	Grain_width	Raw	-0.34909	7.54737	-0.304644	6.87667	0.213423	3.23581	-0.261247	3.93141	-0.250543	3.74735	0.0515099	0.315626	ND
16718695	3	A	G	LOC_Os03g29360	not assigned.unknown	downstream		5.2113	3.3669	Indica	FASTmrEMMA	Grain_shape	Raw	-0.365518	8.06211	-0.31482	7.14306	0.213968	3.15434	-0.287329	4.54551	-0.273159	4.26359	0.0625222	0.395193	ND
16721431	3	T	C	LOC_Os03g29370	not assigned.unknown	downstream		3.9919	4.2302	Indica	ISIS EM-BLASSO	Grain_length	Raw	-0.335885	6.93699	-0.285116	6.00344	0.192942	2.68632	-0.259384	3.83887	-0.241686	3.47913	0.0395328	0.2267	ND
16733441	3	G	T	NA	NA	intergenic		4.5102	2.6109	Combined	mrMLM	Grain_shape	Cooked	-0.497489	26.2346	-0.375446	21.0223	0.261559	9.0733	-0.456655	16.7006	-0.398384	15.1448	0.0816291	1.10869	GS3
16733441	3	G	T	NA	NA	intergenic		4.587	4.9182	Indica	FASTmrEMMA	Grain_shape	Cooked	-0.558486	17.2373	-0.437137	12.4447	0.221782	3.15461	-0.464229	10.4129	-0.401987	8.07451	0.0248731	0.125669	GS3
16733441	3	G	T	NA	NA	intergenic		9.1534	6.1827	Japonica	mrMLM	Grain_length	Cooked	-0.394003	8.49301	-0.320884	7.21954	0.289871	4.53354	-0.41886	6.27038	-0.382819	7.40059	0.14002	1.18575	GS3
16733441	3	G	T	NA	NA	intergenic		11.5097	4.3038	Combined	ISIS EM-BLASSO	Grain_width	Raw	-0.497489	26.2346	-0.375446	21.0223	0.261559	9.0733	-0.456655	16.7006	-0.398384	15.1448	0.0816291	1.10869	GS3
16733441	3	G	T	NA	NA	intergenic		12.9171	3.933	Indica	mrMLM	Grain_shape	Cooked	-0.558486	17.2373	-0.437137	12.4447	0.221782	3.15461	-0.464229	10.4129	-0.401987	8.07451	0.0248731	0.125669	GS3
16733441	3	G	T	NA	NA	intergenic		14.5773	14.3111	Japonica	ISIS EM-BLASSO	Grain_length	Raw	-0.394003	8.49301	-0.320884	7.21954	0.289871	4.53354	-0.41886	6.27038	-0.382819	7.40059	0.14002	1.18575	GS3
16733441	3	G	T	NA	NA	intergenic		15.4321	9.2241	Japonica	FASTmrEMMA	Grain_length	Raw	-0.394003	8.49301	-0.320884	7.21954	0.289871	4.53354	-0.41886	6.27038	-0.382819	7.40059	0.14002	1.18575	GS3
16733441	3	G	T	NA	NA	intergenic		15.586	6.8848	Combined	FASTmrEMMA	Grain_shape	Cooked	-0.497489	26.2346	-0.375446	21.0223	0.261559	9.0733	-0.456655	16.7006	-0.398384	15.1448	0.0816291	1.10869	GS3
16733441	3	G	T	NA	NA	intergenic		15.7342	7.9615	Combined	ISIS EM-BLASSO	Grain_shape	Cooked	-0.497489	26.2346	-0.375446	21.0223	0.261559	9.0733	-0.456655	16.7006	-0.398384	15.1448	0.0816291	1.10869	GS3
16733441	3	G	T	NA	NA	intergenic		15.7684	8.5856	Indica	ISIS EM-BLASSO	Grain_shape	Cooked	-0.558486	17.2373	-0.437137	12.4447	0.221782	3.15461	-0.464229	10.4129	-0.401987	8.07451	0.0248731	0.125669	GS3
16733441	3	G	T	NA	NA	intergenic		16.1069	10.6598	Japonica	fastmrEMMA	Grain_shape	Raw	-0.394003	8.49301	-0.320884	7.21954	0.289871	4.53354	-0.41886	6.27038	-0.382819	7.40059	0.14002	1.18575	GS3
16733441	3	G	T	NA	NA	intergenic		17.0427	10.9958	Japonica	ISIS EM-BLASSO	Grain_shape	Raw	-0.394003	8.49301	-0.320884	7.21954	0.289871	4.53354	-0.41886	6.27038	-0.382819	7.40059	0.14002	1.18575	GS3
16733441	3	G	T	NA	NA	intergenic		18.1323	21.4189	Indica	FASTmrEMMA	Grain_length	Cooked	-0.558486	17.2373	-0.437137	12.4447	0.221782	3.15461	-0.464229	10.4129	-0.401987	8.07451	0.0248731	0.125669	GS3
16733441	3	G	T	NA	NA	intergenic		18.512	14.5491	Indica	ISIS EM-BLASSO	Grain_length	Cooked	-0.558486	17.2373	-0.437137	12.4447	0.221782	3.15461	-0.464229	10.4129	-0.401987	8.07451	0.0248731	0.125669	GS3
16733441	3	G	T	NA	NA	intergenic		21.0274	2.24	Combined	mrMLM	Grain_width	Raw	-0.497489	26.2346	-0.375446	21.0223	0.261559	9.0733	-0.456655	16.7006	-0.398384	15.1448	0.0816291	1.10869	GS3
16733441	3	G	T	NA	NA	intergenic		21.5848	7.4586	Combined	mrMLM	Grain_length	Cooked	-0.497489	26.2346	-0.375446	21.0223	0.261559	9.0733	-0.456655	16.7006	-0.398384	15.1448	0.0816291	1.10869	GS3
16733441	3	G	T	NA	NA	intergenic		22.0129	49.1392	Indica	ISIS EM-BLASSO	Grain_length	Raw	-0.558486	17.2373	-0.437137	12.4447	0.221782	3.15461	-0.464229	10.4129	-0.401987	8.07451	0.0248731	0.125669	GS3
16733441	3	G	T	NA	NA	intergenic		22.0837	7.5158	Combined	mrMLM	Grain_shape	Raw	-0.497489	26.2346	-0.375446	21.0223	0.261559	9.0733	-0.456655	16.7006	-0.398384	15.1448	0.0816291	1.10869	GS3
16733441	3	G	T	NA	NA	intergenic		22.3301	20.872	Japonica	mrMLM	Grain_shape	Raw	-0.394003	8.49301	-0.320884	7.21954	0.289871	4.53354	-0.41886	6.27038	-0.382819	7.40059	0.14002	1.18575	GS3
16733441	3	G	T	NA	NA	intergenic		22.4077	22.9374	Japonica	mrMLM	Grain_shape	Cooked	-0.394003	8.49301	-0.320884	7.21954	0.289871	4.53354	-0.41886	6.27038	-0.382819	7.40059	0.14002	1.18575	GS3
16733441	3	G	T	NA	NA	intergenic		24.7199	10.7798	Indica	mrMLM	Grain_length	Cooked	-0.558486	17.2373	-0.437137	12.4447	0.221782	3.15461	-0.464229	10.4129	-0.401987	8.07451	0.0248731	0.125669	GS3
16733441	3	G	T	NA	NA	intergenic		27.4437	19.8335	Japonica	mrMLM	Grain_length	Raw	-0.394003	8.49301	-0.320884	7.21954	0.289871	4.53354	-0.41886	6.27038	-0.382819	7.40059	0.14002	1.18575	GS3
16733441	3	G	T	NA	NA	intergenic		27.8526	17.164	Indica	mrMLM	Grain_shape	Raw	-0.558486	17.2373	-0.437137	12.4447	0.221782	3.15461	-0.464229	10.4129	-0.401987	8.07451	0.0248731	0.125669	GS3
16733441	3	G	T	NA	NA	intergenic		28.6847	16.2232	Combined	FASTmrEMMA	Grain_length	Cooked	-0.497489	26.2346	-0.375446	21.0223	0.261559	9.0733	-0.456655	16.7006	-0.398384	15.1448	0.0816291	1.10869	GS3
16733441	3	G	T	NA	NA	intergenic		30.5513	7.4343	Combined	FASTmrEMMA	Grain_shape	Raw	-0.497489	26.2346	-0.375446	21.0223	0.261559	9.0733	-0.456655	16.7006	-0.398384	15.1448	0.0816291	1.10869	GS3
16733441	3	G	T	NA	NA	intergenic		32.6177	17.0613	Combined	ISIS EM-BLASSO	Grain_length	Cooked	-0.497489	26.2346	-0.375446	21.0223	0.261559	9.0733	-0.456655	16.7006	-0.398384	15.1448	0.0816291	1.10869	GS3
16733441	3	G	T	NA	NA	intergenic		33.3604	17.5199	Indica	ISIS EM-BLASSO	Grain_shape	Raw	-0.558486	17.2373	-0.437137	12.4447	0.221782	3.15461	-0.464229	10.4129	-0.401987	8.07451	0.0248731	0.125669	GS3
16733441	3	G	T	NA	NA	intergenic		33.6322	16.472	Indica	mrMLM	Grain_length	Raw	-0.558486	17.2373	-0.437137	12.4447	0.221782	3.15461	-0.464229	10.4129	-0.401987	8.07451	0.0248731	0.125669	GS3
16733441	3	G	T	NA	NA	intergenic		33.8481	14.0544	Combined	mrMLM	Grain_length	Raw	-0.497489	26.2346	-0.375446	21.0223	0.261559	9.0733	-0.456655	16.7006	-0.398384	15.1448	0.0816291	1.10869	GS3
16733441	3	G	T	NA	NA	intergenic		58.2119	20.216	Combined	ISIS EM-BLASSO	Grain_shape	Raw	-0.497489	26.2346	-0.375446	21.0223	0.261559	9.0733	-0.456655	16.7006	-0.398384	15.1448	0.0816291	1.10869	GS3
16733441	3	G	T	NA	NA	intergenic		64.0946	26.5404	Combined	ISIS EM-BLASSO	Grain_length	Raw	-0.497489	26.2346	-0.375446	21.0223	0.261559	9.0733	-0.456655	16.7006	-0.398384	15.1448	0.0816291	1.10869	GS3
16733441	3	G	T	NA	NA	intergenic		75.385	29.2094	Combined	FASTmrEMMA	Grain_length	Raw	-0.497489	26.2346	-0.375446	21.0223	0.261559	9.0733	-0.456655	16.7006	-0.398384	15.1448	0.0816291	1.10869	GS3
16836490	3	C	T	LOC_Os03g29540	protein.degradation	downstream		24.7596	18.9116	Indica	FASTmrEMMA	Grain_length	Raw	-0.470643	11.8654	-0.38457	9.40477	0.216493	2.91801	-0.385804	7.0488	-0.311855	4.87648	-0.00629618	0.028442	ND
16912463	3	C	A	LOC_Os03g29660	not assigned.unknown	nonsynonymous	Asp→Tyr	16.3824	17.9885	Indica	mrMLM	Grain_length	Raw	-0.843933	10.3144	-0.710281	8.66428	0.421804	2.94352	-0.654314	5.53066	-0.542046	4.03979	0.0054178	0.0124278	ND
16918361	3	T	A	LOC_Os03g29660	not assigned.unknown	upstream		22.609	2.9427	Combined	FASTmrEMMA	Grain_width	Raw	-0.275582	9.60524	-0.240893	10.4192	0.206945	6.95325	-0.250129	6.26019	-0.225212	6.06597	0.0548936	0.714317	ND
5177461	5	T	C	LOC_Os05g09260	not assigned.unknown	downstream		7.5166	7.5105	Japonica	mrMLM	Grain_shape	Raw	-0.238239	2.84255	-0.323601	6.06652	0.412718	7.22696	-0.195065	1.39775	-0.319745	4.2761	0.36716	4.92109	ND
5177461	5	T	C	LOC_Os05g09260	not assigned.unknown	downstream		21.6525	14.7529	Japonica	mrMLM	Grain_width	Raw	-0.238239	2.84255	-0.323601	6.06652	0.412718	7.22696	-0.195065	1.39775	-0.319745	4.2761	0.36716	4.92109	ND
5236058	5	T	C	LOC_Os05g09360	not assigned.no ontology.glycine rich proteins	upstream		4.5056	0.9231	Combined	mrMLM	Grain_shape	Cooked	-0.179262	2.89364	-0.258323	7.4056	0.28542	7.87902	-0.223778	3.12372	-0.310052	6.64044	0.229521	4.27635	ND
5265980	5	A	G	LOC_Os05g09370	not assigned.no ontology	upstream		13.6393	18.0347	Japonica	ISIS EM-BLASSO	Grain_shape	Cooked	-0.256645	2.79898	-0.316871	5.0601	0.399286	5.92928	-0.292619	2.4253	-0.382571	5.36876	0.332542	3.73849	ND
5350634	5	A	G	LOC_Os05g09510	not assigned.unknown	downstream		3.5658	0.8345	Combined	mrMLM	Grain_length	Raw	-0.240389	5.03998	-0.248976	7.31558	0.231724	5.68846	-0.126005	1.31883	-0.175279	2.60132	0.131673	1.83759	ND
5357676	5	A	C	LOC_Os05g09510	not assigned.unknown	upstream		40.9564	14.2001	Indica	mrMLM	Grain_length	Raw	0.21777	4.04594	0.405894	16.182	-0.454181	18.7553	0.191924	2.96528	0.33766	8.54807	-0.352222	7.9906	ND
5358629	5	A	C	NA	NA	intergenic		22.7667	11.9941	Indica	mrMLM	Grain_shape	Raw	0.251814	5.42543	0.436695	19.5627	-0.466477	20.385	0.22236	3.92709	0.369644	10.4962	-0.355453	8.32393	ND
5359520	5	A	G	NA	NA	intergenic		22.1614	5.8993	Indica	mrMLM	Grain_shape	Cooked	0.256742	5.66022	0.463268	22.4752	-0.497869	23.778	0.245361	4.71693	0.41564	13.4106	-0.401519	10.6568	ND
5359520	5	A	G	NA	NA	intergenic		39.1908	30.4894	Indica	ISIS EM-BLASSO	Grain_width	Raw	0.256742	5.66022	0.463268	22.4752	-0.497869	23.778	0.245361	4.71693	0.41564	13.4106	-0.401519	10.6568	ND
5359681	5	C	T	NA	NA	intergenic		12.9908	10.0612	Indica	FASTmrEMMA	Grain_shape	Cooked	0.239478	5.01322	0.448713	21.0943	-0.492535	23.3389	0.228016	4.15719	0.399257	12.4332	-0.395433	10.3963	ND
5359681	5	C	T	NA	NA	intergenic		17.7069	11.7007	Indica	FASTmrEMMA	Grain_width	Cooked	0.239478	5.01322	0.448713	21.0943	-0.492535	23.3389	0.228016	4.15719	0.399257	12.4332	-0.395433	10.3963	ND
5361276	5	C	T	LOC_Os05g09520	signalling.calcium	upstream		18.4319	10.6052	Indica	ISIS EM-BLASSO	Grain_shape	Cooked	0.249313	5.27093	0.458932	21.488	-0.501934	23.3178	0.232126	4.1723	0.409007	12.6532	-0.41339	10.961	GW5
5361276	5	C	T	LOC_Os05g09520	signalling.calcium	upstream		19.5098	5.3579	Indica	mrMLM	Grain_length	Cooked	0.249313	5.27093	0.458932	21.488	-0.501934	23.3178	0.232126	4.1723	0.409007	12.6532	-0.41339	10.961	GW5
5361276	5	C	T	LOC_Os05g09520	signalling.calcium	upstream		20.8219	17.4995	Indica	ISIS EM-BLASSO	Grain_width	Cooked	0.249313	5.27093	0.458932	21.488	-0.501934	23.3178	0.232126	4.1723	0.409007	12.6532	-0.41339	10.961	GW5
5361276	5	C	T	LOC_Os05g09520	signalling.calcium	upstream		24.8351	11.612	Indica	FASTmrEMMA	Grain_shape	Raw	0.249313	5.27093	0.458932	21.488	-0.501934	23.3178	0.232126	4.1723	0.409007	12.6532	-0.41339	10.961	GW5
5361276	5	C	T	LOC_Os05g09520	signalling.calcium	upstream		37.6644	17.4431	Indica	ISIS EM-BLASSO	Grain_shape	Raw	0.249313	5.27093	0.458932	21.488	-0.501934	23.3178	0.232126	4.1723	0.409007	12.6532	-0.41339	10.961	GW5
5361509	5	A	C	LOC_Os05g09520	signalling.calcium	upstream		11.2854	14.2768	Japonica	ISIS EM-BLASSO	Grain_width	Raw	-0.259335	3.47147	-0.341143	7.19022	0.457287	9.56985	-0.115783	0.690963	-0.312839	4.50169	0.378651	5.7334	GW5
5361894	5	G	A	LOC_Os05g09520	signalling.calcium	upstream		24.2153	16.4252	Indica	FASTmrEMMA	Grain_width	Raw	0.23608	5.08134	0.432839	20.3867	-0.471162	21.8935	0.212877	3.8062	0.365697	10.8277	-0.363066	9.0852	GW5
5364311	5	T	G	LOC_Os05g09520	signalling.calcium	upstream		4.2329	3.5888	Japonica	ISIS EM-BLASSO	Grain_length	Raw	-0.246501	3.28068	-0.317739	6.49928	0.433149	8.90737	-0.124532	0.785796	-0.294785	4.17682	0.343689	4.95228	GW5
5364311	5	T	G	LOC_Os05g09520	signalling.calcium	upstream		6.4906	7.0727	Japonica	ISIS EM-BLASSO	Grain_shape	Raw	-0.246501	3.28068	-0.317739	6.49928	0.433149	8.90737	-0.124532	0.785796	-0.294785	4.17682	0.343689	4.95228	GW5
5364751	5	T	C	LOC_Os05g09520	signalling.calcium	upstream		5.3345	4.0195	Japonica	FASTmrEMMA	Grain_shape	Raw	-0.249251	3.34936	-0.2911	5.51658	0.355491	6.08293	-0.215649	1.80902	-0.33188	5.17069	0.300984	3.87953	GW5
5370836	5	G	A	LOC_Os05g09520	signalling.calcium	downstream		4.2934	2.5852	Japonica	FASTmrEMMA	Grain_length	Raw	-0.246209	3.42551	-0.280725	5.3802	0.332413	5.58079	-0.213891	1.84275	-0.325175	5.14363	0.285902	3.65121	GW5
5370836	5	G	A	LOC_Os05g09520	signalling.calcium	downstream		6.4942	5.1593	Japonica	mrMLM	Grain_length	Raw	-0.246209	3.42551	-0.280725	5.3802	0.332413	5.58079	-0.213891	1.84275	-0.325175	5.14363	0.285902	3.65121	GW5
5371529	5	C	A	LOC_Os05g09520	signalling.calcium	downstream		12.8693	2.1964	Combined	mrMLM	Grain_width	Raw	-0.170556	4.01454	-0.26339	12.6762	0.328601	17.5197	-0.0875098	1.11612	-0.214822	5.74613	0.240133	8.53002	GW5
5371772	5	G	A	NA	NA	intergenic		22.1666	5.2516	Combined	FASTmrEMMA	Grain_width	Cooked	-0.177985	4.39509	-0.264627	13.0059	0.322394	17.1397	-0.0862178	1.10462	-0.210384	5.61346	0.236029	8.37454	ND
5371916	5	T	G	NA	NA	intergenic		8.1561	4.0379	Combined	ISIS EM-BLASSO	Grain_width	Cooked	-0.183692	4.65345	-0.267201	13.2471	0.318519	16.7031	-0.0791999	0.971417	-0.212876	5.72173	0.248345	9.18075	ND
5371949	5	C	G	NA	NA	intergenic		10.7261	4.889	Combined	ISIS EM-BLASSO	Grain_shape	Raw	-0.189037	4.81706	-0.271066	13.4065	0.323241	16.9333	-0.101061	1.38977	-0.222969	6.15006	0.239132	8.46015	ND
5371949	5	C	G	NA	NA	intergenic		28.0387	10.2294	Combined	ISIS EM-BLASSO	Grain_width	Raw	-0.189037	4.81706	-0.271066	13.4065	0.323241	16.9333	-0.101061	1.38977	-0.222969	6.15006	0.239132	8.46015	ND
5373379	5	G	A	NA	NA	intergenic		17.0084	3.1611	Combined	FASTmrEMMA	Grain_width	Raw	-0.173504	4.1591	-0.263879	12.7852	0.325473	17.2645	-0.0812911	1.00258	-0.205314	5.30968	0.236155	8.27809	ND
5373492	5	T	G	NA	NA	intergenic		17.138	3.0608	Combined	FASTmrEMMA	Grain_shape	Raw	-0.166032	3.91632	-0.251836	11.8686	0.313138	16.2416	-0.0657162	0.744703	-0.19798	5.03865	0.24215	8.76917	ND
5375764	5	A	G	NA	NA	intergenic		15.7657	18.5503	Japonica	FASTmrEMMA	Grain_width	Raw	-0.205731	1.9087	-0.368088	6.70365	0.516312	9.90062	-0.0633059	0.277589	-0.279795	3.22363	0.413214	5.90464	ND
5375786	5	G	A	NA	NA	intergenic		13.4762	2.9018	Combined	mrMLM	Grain_shape	Raw	-0.195806	5.09079	-0.276842	13.8363	0.32666	17.1104	-0.117045	1.7335	-0.237725	6.84791	0.239761	8.38672	ND
5394010	5	A	G	LOC_Os05g09540	not assigned.unknown	upstream		6.0709	0.8201	Combined	mrMLM	Grain_shape	Cooked	0.20104	5.22229	0.244408	10.5224	-0.248329	9.65399	0.187196	3.67789	0.273472	8.60513	-0.209566	6.23574	ND
5398650	5	A	G	LOC_Os05g09550	protein.degradation	upstream		6.4548	1.9897	Indica	mrMLM	Grain_length	Raw	0.274282	5.3166	0.341553	9.61763	-0.311514	7.30712	0.209435	2.98202	0.29223	5.54339	-0.243289	3.45217	ND
5411742	5	T	C	LOC_Os05g09580	not assigned.unknown	upstream		4.0616	1.3882	Combined	ISIS EM-BLASSO	Grain_shape	Raw	0.188348	4.52132	0.238104	9.7425	-0.249039	9.45999	0.181221	3.40482	0.270857	8.25325	-0.213104	6.30982	ND
22360003	7	T	C	NA	NA	intergenic		22.4042	5.3555	Combined	mrMLM	Grain_shape	Raw	-0.143685	0.7401	-0.366532	4.41384	0.42696	5.22238	-0.190727	0.947143	-0.432672	4.07658	0.446799	5.22966	ND
22687131	7	C	G	LOC_Os07g37820	not assigned.unknown	upstream		6.2827	1.8385	Combined	ISIS EM-BLASSO	Grain_width	Raw	0.0402038	0.271983	-0.15608	2.40401	0.274244	5.78274	0.044418	0.261002	-0.155407	1.66706	0.280569	5.32346	Gwi7.1
23312341	7	C	A	NA	NA	intergenic		10.5771	2.7082	Combined	ISIS EM-BLASSO	Grain_shape	Raw	-0.134878	0.795969	-0.368782	5.43304	0.440691	6.74097	-0.184091	1.04097	-0.416305	4.56522	0.421251	5.5425	Gwi7.2
23368244	7	T	C	LOC_Os07g38980	not assigned.unknown	Intronic		4.4787	0.225	Combined	mrMLM	Grain_width	Raw	0.0119912	0.0683727	-0.196853	3.55861	0.309411	7.23323	0.0190098	0.0993878	-0.182593	2.18525	0.27735	5.37377	Gwi7.2
24533303	7	T	C	LOC_Os07g41000	not assigned.unknown	upstream		3.4964	6.5026	Japonica	ISIS EM-BLASSO	Grain_width	Cooked	-0.165846	0.826973	-0.286764	2.38428	0.331791	2.41915	-0.215668	0.924497	-0.380592	3.14312	0.39326	3.02113	Gwi7.2
24575488	7	C	T	LOC_Os07g41080	not assigned.no ontology	Intronic		13.4632	2.6696	Combined	mrMLM	Grain_shape	Cooked	-0.199221	1.44278	-0.373365	5.69097	0.399327	5.77338	-0.270253	1.9519	-0.484379	6.21695	0.426101	5.94934	Gwi7.2
24943997	7	G	A	NA	NA	intergenic		10.127	5.0839	Combined	ISIS EM-BLASSO	Grain_shape	Cooked	-0.232158	1.86668	-0.37715	5.86409	0.383869	5.42455	-0.284776	2.13236	-0.482926	6.21591	0.418401	5.75101	ND
19621193	10	C	T	NA	NA	Intragenic		4.4747	1.6646	Combined	FASTmrEMMA	Grain_width	Cooked	0.013032	0.0897714	0.12147	2.08662	-0.17381	3.44964	-0.00755511	0.0440805	0.17537	2.6853	-0.256157	6.22302	ND
19621193	10	C	T	NA	NA	Intragenic		5.4927	0.686	Combined	mrMLM	Grain_width	Cooked	0.013032	0.0897714	0.12147	2.08662	-0.17381	3.44964	-0.00755511	0.0440805	0.17537	2.6853	-0.256157	6.22302	ND
28989516	11	C	T	LOC_Os11g48090	DNA.synthesis/chromatin structure	3'-UTR		4.5294	14.2185	Japonica	mrMLM	Grain_shape	Raw	-0.419436	2.88315	-0.678264	8.71111	0.85611	10.3218	-0.481373	2.49774	-0.715282	7.02418	0.666092	5.48495	ND
	5<-log10P<7.7
ND	Not detected
	Gwi7 (GWi7.1 and Gwi7.2)
	-log10P<5
Same positions on chromosome are marked with bold type and blue color.

## Sheet: Table S2
Table S2: Loci identified by single-locus GWAS (SL-GWAS).
								Cooked grain		Raw grain
SNP position (bp)	Chr	Ref	Alt	Gene ID	Putative function	Effect	Amino acid change	Effect	-log10-p	Effect	-log10-p
22095664	7	G	A	LOC_Os07g36900	not assigned.unknown	intronic		0.4227	5.4485	0.424	5.4514			-log10P>7.7
22095859	7	G	A	LOC_Os07g36900	not assigned.unknown	intronic		0.3926	5.2471	0.3344	4.1485			5<-log10P<7.7
22096051	7	T	C	LOC_Os07g36900	not assigned.unknown	intronic		0.4262	5.532	0.4279	5.5407		ND	Not detected
22097559	7	G	A	LOC_Os07g36900	not assigned.unknown	intronic		0.413	5.1079	0.408	5.1364			-log10P<5
22097823	7	G	T	LOC_Os07g36900	not assigned.unknown	nonsynonymous	Ala→Asp	0.2576	4.6382	0.2925	6.5703		Same positions on chromosome are marked with bold type and blue color.
22097824	7	C	T	LOC_Os07g36900	not assigned.unknown	nonsynonymous	Ala→Thr	0.2014	3.3757	0.2543	5.2635
22097863	7	A	T	LOC_Os07g36900	not assigned.unknown	nonsynonymous	Phe→Ile	0.422	5.4412	0.4257	5.4892
22103539	7	G	A	LOC_Os07g36910	not assigned.unknown	intronic		0.3794	4.8746	0.3827	5.3974
22204736	7	C	T	LOC_Os07g37070	not assigned.unknown	3'-UTR		0.4462	6.1976	0.4205	6.2474
22250028	7	G	A	LOC_Os07g37140	protein.degradation.ubiquitin.E3.RING	intronic		0.4417	5.3072	0.4117	5.0764
22253966	7	G	T	LOC_Os07g37150	not assigned.unknown	intronic		0.336482	3.72811	0.459354	5.3835
22254127	7	C	T	LOC_Os07g37150	not assigned.unknown	intronic		0.369865	4.01705	0.38921	4.21437
22254384	7	G	A	LOC_Os07g37150	not assigned.unknown	intronic		0.412724	4.89607	0.472399	5.79185
22254402	7	G	C	LOC_Os07g37150	not assigned.unknown	intronic		0.414874	4.94444	0.473908	5.82884
22254520	7	G	A	LOC_Os07g37150	not assigned.unknown	intronic		0.439865	5.38107	0.477191	5.88974
22255026	7	C	T	LOC_Os07g37150	not assigned.unknown	intronic		0.441181	5.42014	0.473908	5.82884
22255131	7	T	G	LOC_Os07g37150	not assigned.unknown	intronic		0.446783	5.36064	0.474719	5.84192
22255487	7	A	C	LOC_Os07g37150	not assigned.unknown	intronic		0.438561	5.36171	0.471912	5.78257
22255493	7	A	C	LOC_Os07g37150	not assigned.unknown	intronic		0.436839	5.32617	0.469044	5.72308
22255668	7	C	G	LOC_Os07g37150	not assigned.unknown	intronic		0.400722	5.40546	0.370705	4.40367
22255775	7	G	C	LOC_Os07g37150	not assigned.unknown	intronic		0.429704	5.24618	0.472481	5.96588
22255810	7	C	T	LOC_Os07g37150	not assigned.unknown	intronic		0.394077	5.23803	0.460717	5.59787
22256667	7	C	T	LOC_Os07g37150	not assigned.unknown	3_prime_UTR		0.441817	5.43446	0.473983	5.83186
22256667	7	C	T	LOC_Os07g37156	not assigned.unknown	intronic		0.419571	5.36049	0.379169	4.62248
22257067	7	C	T	LOC_Os07g37156	not assigned.unknown	intronic		0.42097	5.24725	0.384501	4.56596
22428648	7	C	G	LOC_Os07g37180	not assigned.no ontology.ABC1 family protein	intronic		0.2838	3.3744	0.4097	5.9852
22359923	7	G	A	LOC_Os07g37280	not assigned.unknown	nonsynonymous		0.3387	4.0157	0.3787	5.324
22340260	7	G	A	LOC_Os07g37454	transport.misc	3'-UTR		0.3921	4.6699	0.4016	5.3058
22429241	7	C	T	LOC_Os07g37454	transport.misc	3'-UTR		0.1783	2.4403	0.2594	4.3679
22429321	7	C	T	LOC_Os07g37454	transport.misc	3'-UTR		0.2967	3.2279	0.3483	4.1718
22528630	7	A	C	LOC_Os07g37570	not assigned.unknown	5'-UTR		0.4001	4.6464	0.4281	5.7273
22528630	7	A	C	LOC_Os07g37570	not assigned.unknown	5'-UTR		0.4001	4.6464	0.4281	5.7273
22590354	7	G	A	LOC_Os07g37680	not assigned.unknown	upstream		0.354	4.823	0.3464	5.0576
22608875	7	C	T	LOC_Os07g37710	not assigned.unknown	downstream		0.415	6.8856	0.4371	8.7176
22662700	7	A	T	LOC_Os07g37790	RNA.regulation of transcription.unclassified	intronic		0.4391	6.1364	0.511	9.3689
22681267	7	A	T	LOC_Os07g37820	not assigned.unknown	intronic		0.3074	5.7585	0.322	6.6075
22681809	7	T	A	LOC_Os07g37820	not assigned.unknown	intronic		0.3199	6.3013	0.3232	6.6549
22682269	7	C	T	LOC_Os07g37820	not assigned.unknown	intronic		0.3071	5.9061	0.3108	6.302
22682399	7	C	T	LOC_Os07g37820	not assigned.unknown	intronic		0.3298	6.5314	0.3139	6.194
22682897	7	T	C	LOC_Os07g37820	not assigned.unknown	intronic		0.3187	6.2401	0.3214	6.5672
22683432	7	A	C	LOC_Os07g37820	not assigned.unknown	intronic		0.319	6.2328	0.3231	6.6131
22684319	7	T	C	LOC_Os07g37820	not assigned.unknown	intronic		0.3222	6.2954	0.33	6.8122
22684362	7	A	T	LOC_Os07g37820	not assigned.unknown	intronic		0.334	6.611	0.3312	6.7213
22684550	7	C	A	LOC_Os07g37820	not assigned.unknown	intronic		0.3204	6.2436	0.3264	6.7036
22684916	7	T	C	LOC_Os07g37820	not assigned.unknown	intronic		0.3091	5.7408	0.3224	6.413
22685420	7	G	A	LOC_Os07g37820	not assigned.unknown	nonsynonymous		0.3083	6.065	0.3073	6.646
22704603	7	C	T	LOC_Os07g37860	not assigned.unknown	synonymous	Arg→Cys	0.3443	6.5369	0.3324	6.6499
22705365	7	C	T	LOC_Os07g37860	not assigned.unknown	synonymous		0.3473	5.9766	0.3429	6.3866
22706068	7	G	A	LOC_Os07g37860	not assigned.unknown	nonsynonymous		0.3488	4.0066	0.4168	6.192
22709498	7	G	A	LOC_Os07g37860	not assigned.unknown	nonsynonymous	Arg→His	0.3996	4.8742	0.4142	5.8623
22746700	7	C	T	LOC_Os07g37900	signalling.receptor kinases.DUF 26	3'-UTR		0.371	4.5154	0.3729	5.0022
22755096	7	C	T	LOC_Os07g37920	NAC domain transcription factor.putative.expressed	3'-UTR		0.3308	6.6678	0.335	6.9213
22755972	7	G	A	LOC_Os07g37920	NAC domain transcription factor.putative.expressed	synonymous	Ser→Gly	0.3415	4.1434	0.3599	4.5152
22756160	7	T	C	LOC_Os07g37920	NAC domain transcription factor.putative.expressed	nonsynonymous		0.2159	3.8536	0.2242	4.147
22810932	7	C	T	LOC_Os07g38040	not assigned.unknown	5'-UTR		0.2775	5.3134	0.2696	5.4373
23366395	7	T	G	LOC_Os07g38980	not assigned.unknown	downstream		NS	NS	0.260528	5.07323
23366871	7	G	A	LOC_Os07g38980	not assigned.unknown	nonsynonymous		NS	NS	0.386715	5.14797
23366948	7	T	C	LOC_Os07g38980	not assigned.unknown	synonymous	Ser→Leu	NS	NS	0.270553	5.42377
23367249	7	G	C	LOC_Os07g38980	not assigned.unknown	nonsynonymous		NS	NS	0.272247	5.41441
23367615	7	T	C	LOC_Os07g38980	not assigned.unknown	intronic	Ala→Gly	NS	NS	0.272167	5.41454
23368244	7	T	C	LOC_Os07g38980	not assigned.unknown	intronic		0.283236	5.37449	0.320885	7.50517
23368265	7	A	G	LOC_Os07g38980	not assigned.unknown	intronic		NS	NS	0.270553	5.42377
23368622	7	C	A	LOC_Os07g38980	not assigned.unknown	intronic		NS	NS	0.373283	6.13823
23368694	7	C	A	LOC_Os07g38980	not assigned.unknown	intronic		NS	NS	0.37888	5.15231
23371236	7	A	T	LOC_Os07g38980	not assigned.unknown	upstream		NS	NS	0.267685	5.16239
24533303	7	T	C	LOC_Os07g41000	not assigned.unknown	upstream		0.432296	7.02438	0.408632	6.91799
24575488	7	C	T	LOC_Os07g41080	not assigned.no ontology	intronic		0.421938	5.68371	0.401243	5.71261
19194014	10	C	T	LOC_Os10g35920	protein.degradation.ubiquitin.E3.SCF.FBOX	intronic		NS	NS	0.5833	9.8321
28989509	11	T	C	LOC_Os11g48090	DNA.synthesis/chromatin structure	3'-UTR		0.5666	4.1052	0.9419	9.3
28989509	11	T	C	LOC_Os11g48090	DNA.synthesis/chromatin structure	3'-UTR		0.6661	5.4849	1.022	11.3595
22139350	7	C	T	NA	NA	intergenic		0.4367	6.3268	0.4376	7.554
22225476	7	C	T	NA	NA	intergenic		0.4195	5.1175	0.4143	5.4449
22506105	7	C	T	NA	NA	intergenic		0.3725	4.3009	0.4106	5.534
22506105	7	C	T	NA	NA	intergenic		0.3725	4.3009	0.4106	5.534
22544417	7	G	A	NA	NA	intergenic		0.3622	4.0451	0.4033	5.3246
Same positions on chromosome are marked with bold type.

## Sheet: Table S3
Table S3: Loci detected independently through multi-locus GWAS (ML-GWAS).
								Multi-locus association outputs						Single-locus association (EMMAX) outputs
														Raw grain						Cooked grain
														Grain length		Grain shape		Grain width		Grain length		Grain shape		Grain width
SNP position (bp)	Chr	Ref	Alt	Gene ID	Putative function	Effect	Amino acid change	LOD_score	r2(%)	Population	Method	Trait	Raw/cooked	Effect	-log10 p-value	Effect	-log10 p-value	Effect	-log10 p-value	Effect	-log10 p-value	Effect	-log10 p-value	Effect	-log10 p-value	Known gene present
10903243	1	C	T	LOC_Os01g19280	not assigned.unknown	Upstream		3.5231	1.1596	Indica	mrMLM	Grain_length	Raw	-0.245877	1.98668	-0.169293	1.2651	0.0735113	0.364091	-0.191401	1.21273	-0.164851	0.9911	-0.003336	0.0106395				5<-log10P<7.7
12357387	1	G	A	LOC_Os01g22000	not assigned.unknown	Upstream		4.4408	1.9269	Indica	mrMLM	Grain_shape	Raw	-0.102026	1.12847	-0.13859	2.09843	0.138876	1.9012	-0.122547	1.35462	-0.172555	2.40825	0.151894	1.69834				-log10P<5
12734137	1	T	G	LOC_Os01g22640	misc.GDSL-motif lipase	5_prime_UTR		3.0912	0.9158	Indica	mrMLM	Grain_length	Raw	0.189377	3.21288	0.144135	2.34202	-0.0702666	0.706909	0.214908	3.5826	0.158813	2.19326	0.0152396	0.0907564			Same positions on chromosome are marked with bold type and blue color.
13442346	1	T	C	LOC_Os01g23870	not assigned.unknown	Upstream		4.8511	0.7225	Combined	mrMLM	Grain_width	Cooked	-0.00783452	0.0623643	-0.0617857	0.955012	0.0845761	1.40151	0.051088	0.483153	-0.045627	0.465887	0.132146	2.64567
13537187	1	G	A	LOC_Os01g24030	lipid metabolism.FA synthesis and FA elongation.acyl coa ligase	Upstream		3.6421	0.728	Combined	FASTmrEMMA	Grain_width	Cooked	-0.0130461	0.0982964	-0.0850674	1.35362	0.134474	2.57204	0.00593631	0.0375563	-0.0880116	1.0329	0.145615	2.69487
13571585	1	G	T	LOC_Os01g24060	protein.targeting.nucleus	Downstream		7.5693	2.4011	Combined	mrMLM	Grain_width	Raw	0.0111788	0.0699878	0.136172	2.18535	-0.200414	3.78571	-0.0285584	0.16807	0.0772885	0.657812	-0.168916	2.44173
13572602	1	A	C	LOC_Os01g24070	not assigned.unknown	synonymous	Ala→Ala	6.0486	0.8865	Indica	mrMLM	Grain_shape	Cooked	-0.192774	2.79768	-0.169596	2.60682	0.114558	1.24895	-0.265337	4.36686	-0.238338	3.70454	0.0424646	0.261689
13572680	1	G	A	LOC_Os01g24070	not assigned.unknown	3_prime_UTR		5.6639	1.4111	Combined	FASTmrEMMA	Grain_length	Cooked	-0.131221	1.64745	-0.104392	1.54034	0.0828527	0.991718	-0.215391	3.14515	-0.206234	3.36736	0.0686371	0.715053
13572680	1	G	A	LOC_Os01g24070	not assigned.unknown	3_prime_UTR		7.8857	1.8156	Combined	FASTmrEMMA	Grain_shape	Cooked	-0.131221	1.64745	-0.104392	1.54034	0.0828527	0.991718	-0.215391	3.14515	-0.206234	3.36736	0.0686371	0.715053
13575022	1	G	A	LOC_Os01g24080	not assigned.unknown	Upstream		3.6362	0.6995	Combined	mrMLM	Grain_length	Cooked	0.0612044	0.642143	-0.00948471	0.0845229	0.0561533	0.672622	0.187648	2.99039	0.0963251	1.1743	0.0862947	1.15173
13787988	1	T	C	LOC_Os01g24450	not assigned.unknown	Upstream		6.252	1.1337	Combined	mrMLM	Grain_width	Cooked	-0.00313319	0.0190727	0.0775962	0.935868	-0.120104	1.64662	0.0400775	0.250922	0.157251	1.92406	-0.162335	2.23711
13816254	1	T	A	LOC_Os01g24500	not assigned.unknown	synonymous	Ile→Ile	3.3919	1.3201	Japonica	ISIS EM-BLASSO	Grain_length	Cooked	0.0438549	0.244569	0.00837041	0.0440297	0.0526279	0.288089	0.295068	2.55868	0.146077	1.06107	0.13282	0.836309
14028723	1	C	T	LOC_Os01g24910	not assigned.unknown	nonsynonymous	Met→Ile	3.919	1.4429	Combined	ISIS EM-BLASSO	Grain_shape	Cooked	-0.0872984	0.67603	-0.135674	1.68778	0.136036	1.53601	-0.145459	1.15789	-0.215058	2.48494	0.172629	1.99234
14714321	1	G	A	LOC_Os01g25940	not assigned.unknown	Upstream		4.8228	1.5714	Combined	mrMLM	Grain_length	Cooked	-0.179874	1.20252	-0.140139	1.08986	0.0693711	0.380598	-0.264849	1.85562	-0.172432	1.08587	-0.0287052	0.126182
15450013	1	G	A	LOC_Os01g27720	protein.degradation.ubiquitin.E3.RING	Upstream		13.5131	2.9262	Indica	mrMLM	Grain_length	Raw	-0.127568	1.01287	-0.202688	2.3952	0.208038	2.20923	-0.153019	1.19233	-0.195867	1.79828	0.0821788	0.446305
15452465	1	C	T	LOC_Os01g27720	protein.degradation.ubiquitin.E3.RING	Upstream		12.1184	1.4851	Combined	mrMLM	Grain_shape	Raw	-0.115675	0.985099	-0.162798	2.24449	0.181849	2.44896	-0.124057	0.936341	-0.148164	1.38568	0.075386	0.609129
15503965	1	T	A	LOC_Os01g27770	amino acid metabolism.synthesis.aromatic aa.chorismate.dehydroquinate/shikimate dehydrogenase	intron		4.1517	1.2011	Indica	FASTmrEMMA	Grain_width	Raw	-0.0505077	0.325011	-0.152056	1.72645	0.208819	2.54677	-0.0883111	0.60972	-0.150032	1.35104	0.114926	0.790003
15947621	1	C	T	LOC_Os01g28474	stress.biotic	Upstream		5.8797	13.5004	Japonica	mrMLM	Grain_length	Raw	-0.662361	3.80701	-0.510113	2.75422	0.451977	1.68154	-0.509589	1.43679	-0.36854	1.11279	0.165991	0.342935
1691955	1	G	A	NA	NA	Intergenic		3.3747	0.4258	Indica	mrMLM	Grain_length	Raw	-0.0457919	0.391073	-0.149785	2.55541	0.200299	3.85558	0.00230689	0.0138839	-0.136228	1.75393	0.254332	4.42335
1696426	1	C	T	LOC_Os01g03950	misc.gluco-, galacto- and mannosidases.alpha-galactosidase	Upstream		5.6027	2.7116	Indica	FASTmrEMMA	Grain_width	Cooked	0.0929733	1.06808	0.134714	2.20439	-0.147696	2.33679	0.0716148	0.672563	0.156399	2.2591	-0.19432	2.83072
17042604	1	C	T	LOC_Os01g31160	not assigned.unknown	Upstream		8.2419	4.1291	Indica	mrMLM	Grain_shape	Cooked	0.0504532	0.267085	0.150977	1.36817	-0.194787	1.97647	0.181768	1.47279	0.296579	3.3841	-0.284124	2.79721
17955137	1	C	T	LOC_Os01g32730	tetrapyrrole synthesis.regulation	Upstream		5.4203	3.6978	Japonica	mrMLM	Grain_length	Cooked	-0.11644	1.43611	-0.0773128	0.92805	0.014245	0.0946118	-0.2324	3.11318	-0.197333	3.16156	0.0452269	0.328574
17955137	1	C	T	LOC_Os01g32730	tetrapyrrole synthesis.regulation	Upstream		6.036	3.6618	Japonica	mrMLM	Grain_shape	Cooked	-0.11644	1.43611	-0.0773128	0.92805	0.014245	0.0946118	-0.2324	3.11318	-0.197333	3.16156	0.0452269	0.328574
17955137	1	C	T	LOC_Os01g32730	tetrapyrrole synthesis.regulation	Upstream		7.0975	2.5155	Japonica	FASTmrEMMA	Grain_shape	Cooked	-0.11644	1.43611	-0.0773128	0.92805	0.014245	0.0946118	-0.2324	3.11318	-0.197333	3.16156	0.0452269	0.328574
18065293	1	C	T	LOC_Os01g32890	not assigned.unknown	Upstream		3.9624	0.9208	Indica	mrMLM	Grain_shape	Cooked	-0.0835673	0.732025	-0.144455	1.90016	0.1644	2.07639	-0.132961	1.30196	-0.181182	2.18789	0.119741	0.991399
18283710	1	G	A	LOC_Os01g33190	not assigned.unknown	Upstream		8.369	0.6523	Combined	mrMLM	Grain_shape	Cooked	-0.100376	0.972821	-0.100991	1.28897	0.0821658	0.867657	-0.15099	1.51535	-0.166007	2.01976	0.0760862	0.724027
1849664	1	C	T	LOC_Os01g04200	not assigned.no ontology	Upstream		5.8444	1.2862	Indica	mrMLM	Grain_length	Cooked	-0.101257	1.03371	-0.157738	2.38819	0.156997	2.14242	-0.0566967	0.422792	-0.14081	1.59016	0.190132	2.25492
18740638	1	G	A	LOC_Os01g34040	not assigned.unknown	nonsynonymous	Pro→Leu	4.7025	3.8762	Indica	mrMLM	Grain_shape	Raw	-0.149974	1.468	-0.171609	2.12908	0.165142	1.91805	-0.0181883	0.0935916	-0.123022	1.03632	0.2058	2.08336
19326551	1	G	A	LOC_Os01g34940	not assigned.unknown	Upstream		9.9453	3.4158	Indica	mrMLM	Grain_shape	Cooked	0.12812	1.28497	0.158371	2.07718	-0.137301	1.52841	0.21893	2.79246	0.231455	3.14864	-0.0928549	0.671748
1943040	1	G	C	LOC_Os01g04350	stress.abiotic.heat	Downstream		4.2776	1.7487	Indica	mrMLM	Grain_length	Cooked	0.0472528	0.350575	0.00974991	0.0639515	0.0424717	0.325728	0.180502	2.26301	0.106721	1.0131	0.0697747	0.500298
20248514	1	T	C	LOC_Os01g36470	not assigned.unknown	Upstream		6.4074	1.6692	Indica	mrMLM	Grain_length	Raw	-0.0989051	0.706435	-0.187868	2.13191	0.232314	2.70352	-0.0804567	0.484207	-0.153235	1.23704	0.190641	1.51044
2118932	1	T	C	LOC_Os01g04710	protein.degradation.aspartate protease	Upstream		5.8761	0.527	Combined	mrMLM	Grain_width	Cooked	0.0475714	0.415604	0.0777121	1.06229	-0.0846572	1.10665	-0.015167	0.0953698	0.0813759	0.83828	-0.13698	2.21678
22304496	1	C	A	LOC_Os01g39550	signalling.receptor kinases.DUF 26	Downstream		5.5612	1.5077	Combined	mrMLM	Grain_length	Cooked	0.12753	1.14294	0.0476612	0.378271	0.00755066	0.0439352	0.208749	2.10066	0.135148	1.20684	0.0298256	0.18919
22430686	1	G	T	LOC_Os01g39770	signalling.calcium	3_prime_UTR		7.3977	2.3043	Indica	mrMLM	Grain_shape	Cooked	-0.189109	2.18055	-0.169116	2.11231	0.122958	1.20256	-0.211472	2.41062	-0.228132	2.80423	0.111815	0.81659
23025638	1	C	G	LOC_Os01g40760	not assigned.unknown	Upstream		3.7859	1.4001	Japonica	mrMLM	Grain_width	Raw	0.0507556	0.420314	0.105698	1.38012	-0.17313	2.35859	0.0392704	0.219431	0.092317	0.800156	-0.11094	0.94528
23346672	1	A	G	LOC_Os01g41250	not assigned.unknown	Upstream		6.034	0.4534	Combined	mrMLM	Grain_shape	Raw	0.0607448	0.733294	0.10899	2.34466	-0.131821	2.90793	0.00813585	0.0569194	0.0952878	1.32395	-0.147471	3.09871
23689678	1	A	G	LOC_Os01g41820	misc.cytochrome P450	Upstream		4.3063	0.4458	Combined	mrMLM	Grain_shape	Cooked	-0.0532585	0.662956	-0.058497	0.980098	0.0447417	0.614519	-0.0723746	0.859118	-0.122651	2.21906	0.0883123	1.52295
23851275	1	G	A	LOC_Os01g42080	not assigned.unknown	Upstream		8.0387	4.0636	Combined	FASTmrEMMA	Grain_length	Raw	0.206781	2.89566	0.140221	2.02737	-0.041225	0.324109	0.108469	0.846473	0.108303	0.961961	-0.0437407	0.316911
23854131	1	C	T	LOC_Os01g42070	cell.organisation	synonymous	Pro→Pro	4.5549	2.1062	Japonica	mrMLM	Grain_length	Raw	-0.29984	3.37535	-0.272623	3.58227	0.209157	1.80536	-0.269268	2.01509	-0.247745	2.42058	0.139808	0.904031
23854131	1	C	T	LOC_Os01g42070	cell.organisation	synonymous	Pro→Pro	7.8023	4.7998	Japonica	mrMLM	Grain_shape	Raw	-0.29984	3.37535	-0.272623	3.58227	0.209157	1.80536	-0.269268	2.01509	-0.247745	2.42058	0.139808	0.904031
23915637	1	G	A	LOC_Os01g42210	not assigned.unknown	Upstream		4.2645	4.8421	Japonica	mrMLM	Grain_shape	Cooked	-0.23791	2.50722	-0.219439	2.69601	0.167723	1.37426	-0.26142	2.05833	-0.268517	2.92055	0.16973	1.25724
24266409	1	T	C	LOC_Os01g42660	not assigned.unknown	synonymous	Asn→Asn	6.4464	2.5296	Combined	ISIS EM-BLASSO	Grain_shape	Raw	0.0930494	1.05493	0.0793192	1.06811	-0.0564569	0.599675	0.038244	0.260096	0.0852279	0.844892	-0.0911941	1.03396
24582010	1	A	T	LOC_Os01g43090	hormone metabolism.auxin.induced-regulated-responsive-activated	5_prime_UTR		6.2158	0.9634	Combined	fastmrEMMA	Grain_shape	Raw	0.107511	1.18533	0.15251	2.76211	-0.17254	3.0723	0.0561344	0.4003	0.18086	2.54658	-0.194691	3.36777
24597170	1	C	T	LOC_Os01g43110	not assigned.unknown	Upstream		3.4482	2.8939	Combined	ISIS EM-BLASSO	Grain_width	Cooked	0.143451	1.64186	0.178855	3.17546	-0.188899	3.14261	0.097016	0.755808	0.238418	3.58307	-0.237993	4.20594
24651693	1	G	A	NA	NA	Intergenic		4.2786	0.7325	Combined	mrMLM	Grain_width	Cooked	-0.0379297	0.218829	-0.137368	1.58486	0.212433	2.91709	0.0265699	0.121579	-0.166422	1.49056	0.270458	3.75998
24988089	1	T	C	LOC_Os01g43620	not assigned.unknown	Downstream		5.9863	3.8833	Combined	ISIS EM-BLASSO	Grain_width	Raw	0.0699591	0.537168	0.120737	1.53316	-0.174186	2.51402	0.0378084	0.209394	0.166597	1.7983	-0.201607	2.84217
25017253	1	A	G	NA	NA	Intergenic		3.2186	1.0222	Combined	FASTmrEMMA	Grain_width	Raw	-0.0220896	0.130361	-0.130842	1.71837	0.203827	3.23759	-0.0282684	0.148052	-0.1174	1.03438	0.143059	1.5965
25130007	1	A	C	LOC_Os01g43870	not assigned.unknown	Upstream		4.4432	2.2491	Japonica	FASTmrEMMA	Grain_shape	Raw	-0.120892	1.1163	-0.173579	2.38561	0.220198	2.75748	-0.0748345	0.411108	-0.223179	2.63934	0.262543	3.12325
25178064	1	G	A	LOC_Os01g43930	signalling.receptor kinases.DUF 26	Downstream		3.373	1.5473	Combined	FASTmrEMMA	Grain_shape	Cooked	0.0790196	0.868655	0.106068	1.76554	-0.131296	2.25431	0.0627496	0.514224	0.1788	2.87307	-0.194812	3.80745
25181124	1	A	G	LOC_Os01g43930	signalling.receptor kinases.DUF 26	Downstream		6.098	5.9247	Combined	ISIS EM-BLASSO	Grain_width	Cooked	0.0638174	0.520026	0.107832	1.41202	-0.141256	1.95778	0.0518867	0.32548	0.177112	2.15584	-0.208392	3.19163
2582232	1	T	C	LOC_Os01g05460	not assigned.unknown	Upstream		6.8791	1.7296	Indica	mrMLM	Grain_length	Raw	-0.0226221	0.166078	-0.112248	1.59128	0.156507	2.51409	-0.0357666	0.266742	-0.0796426	0.777599	0.101571	0.983607
25965360	1	T	C	LOC_Os01g45730	RNA.regulation of transcription.unclassified	Upstream		6.4123	3.127	Combined	mrMLM	Grain_width	Cooked	-0.0244257	0.0950678	0.0909944	0.566487	-0.188926	1.497	-0.12892	0.588498	0.160638	0.9129	-0.321857	3.097
26011781	1	G	A	LOC_Os01g45790	not assigned.unknown	Downstream		3.7601	5.236	Japonica	FASTmrEMMA	Grain_width	Cooked	-0.129474	0.741743	-0.222964	2.02441	0.327891	2.99915	0.035302	0.111278	-0.275886	2.11372	0.475838	4.8942
26011781	1	G	A	LOC_Os01g45790	not assigned.unknown	Downstream		5.3658	14.3335	Japonica	mrMLM	Grain_width	Cooked	-0.129474	0.741743	-0.222964	2.02441	0.327891	2.99915	0.035302	0.111278	-0.275886	2.11372	0.475838	4.8942
26737381	1	C	G	LOC_Os01g46870	RNA.regulation of transcription.AP2/EREBP, APETALA2/Ethylene-responsive element binding protein family	Upstream		3.5569	0.446	Combined	FASTmrEMMA	Grain_width	Raw	-0.00137331	0.00884629	0.0933057	1.36704	-0.144977	2.4977	-0.118128	1.1755	0.0191929	0.128766	-0.161194	2.46375
26746856	1	A	T	LOC_Os01g46880	not assigned.unknown	stop_gained	Lys	8.0886	6.4382	Indica	mrMLM	Grain_length	Cooked	-0.0848497	0.506645	-0.0119023	0.0578812	-0.0382661	0.208538	-0.195997	1.63313	-0.134766	0.939025	-0.0502839	0.235396
2681705	1	T	C	LOC_Os01g05620	stress.biotic.PR-proteins	Downstream		3.0748	0.4586	Indica	FASTmrEMMA	Grain_width	Raw	-0.0611265	0.483596	-0.166376	2.47787	0.199117	3.12203	-0.129608	1.31212	-0.224646	3.30973	0.190905	2.20166
26974422	1	C	G	LOC_Os01g47200	not assigned.no ontology	Upstream		4.0709	2.4285	Japonica	FASTmrEMMA	Grain_width	Raw	0.120188	1.58069	0.197139	4.44737	-0.225505	4.29045	0.0908788	0.723417	0.227101	3.97146	-0.261418	4.53957
26974422	1	C	G	LOC_Os01g47200	not assigned.no ontology	Upstream		7.2319	5.647	Japonica	FASTmrEMMA	Grain_width	Cooked	0.120188	1.58069	0.197139	4.44737	-0.225505	4.29045	0.0908788	0.723417	0.227101	3.97146	-0.261418	4.53957
26974422	1	C	G	LOC_Os01g47200	not assigned.no ontology	Upstream		7.8027	4.3221	Japonica	FASTmrEMMA	Grain_shape	Cooked	0.120188	1.58069	0.197139	4.44737	-0.225505	4.29045	0.0908788	0.723417	0.227101	3.97146	-0.261418	4.53957
27016813	1	A	T	LOC_Os01g47270	not assigned.unknown	Upstream		5.0768	1.3312	Combined	mrMLM	Grain_width	Cooked	-0.107314	1.12175	-0.133452	2.02697	0.144144	2.06079	-0.0828123	0.599025	-0.242527	3.69572	0.247237	4.21536
27819048	1	A	G	LOC_Os01g48520	not assigned.unknown	Downstream		10.3626	35.2476	Japonica	ISIS EM-BLASSO	Grain_shape	Cooked	-0.212567	0.38757	-0.401573	1.13081	0.372643	0.830063	-0.473377	0.907256	-0.578393	1.70613	0.513899	1.30881
28016902	1	G	A	LOC_Os01g48820	not assigned.unknown	Downstream		4.3561	1.6592	Combined	FASTmrEMMA	Grain_width	Raw	-0.103057	0.758806	-0.21297	3.07071	0.291395	4.75765	-0.112416	0.690545	-0.250499	2.7348	0.247299	3.0382
28197626	1	G	A	LOC_Os01g49065	not assigned.unknown	Upstream		8.8565	3.8108	Combined	FASTmrEMMA	Grain_shape	Raw	-0.147239	1.09388	-0.23295	3.03038	0.266318	3.43422	-0.208495	1.52504	-0.23707	2.15869	0.112728	0.793645
29325343	1	G	A	LOC_Os01g51040	not assigned.unknown	Upstream		3.6438	1.6898	Combined	mrMLM	Grain_length	Cooked	-0.0497691	0.509365	-0.0572649	0.780539	0.0397368	0.4352	-0.152933	2.14372	-0.125782	1.81278	0.00751213	0.0571872
29335080	1	A	T	LOC_Os01g51060	hormone metabolism.auxin.synthesis-degradation	Upstream		3.0375	0.2108	Combined	mrMLM	Grain_shape	Cooked	-0.0391989	0.349188	-0.0668401	0.902517	0.0637771	0.769238	-0.115363	1.25434	-0.127092	1.68614	0.0467548	0.441115
30202183	1	C	T	NA	NA	Intergenic		3.5512	1.7563	Indica	FASTmrEMMA	Grain_length	Cooked	-0.264071	3.04423	-0.151329	1.43189	-0.0221501	0.114788	-0.297895	3.48813	-0.226129	2.22848	-0.0401767	0.186828
30723938	1	C	A	LOC_Os01g53470	not assigned.unknown	Downstream		3.7111	1.3552	Indica	mrMLM	Grain_length	Raw	-0.169458	2.23697	-0.0762961	0.754102	-0.0229394	0.15554	-0.105499	0.973128	-0.0239696	0.148538	-0.100755	0.827732
30847683	1	G	A	LOC_Os01g53680	glycolysis.unclear/dually targeted.phosphofructokinase (PFK)	Upstream		3.1705	0.6159	Combined	mrMLM	Grain_shape	Raw	0.139038	2.72349	0.129447	3.24687	-0.0827781	1.40985	0.10765	1.43793	0.138697	2.50021	-0.083881	1.28092
32313062	1	T	C	LOC_Os01g56120	not assigned.unknown	synonymous	Ser→Ser	8.7075	4.1111	Combined	mrMLM	Grain_length	Raw	0.244892	2.04171	0.102661	0.719777	-0.000909509	0.00379874	0.170757	0.973285	0.118426	0.652269	0.00170229	0.00675886
32698666	1	C	T	LOC_Os01g56670	misc.gluco-, galacto- and mannosidases	Upstream		3.7877	0.8448	Indica	FASTmrEMMA	Grain_shape	Raw	0.201024	3.4222	0.169266	2.96822	-0.0935244	1.04932	0.117017	1.27892	0.132388	1.58566	-0.0597498	0.44823
32698666	1	C	T	LOC_Os01g56670	misc.gluco-, galacto- and mannosidases	Upstream		4.3148	1.846	Indica	mrMLM	Grain_shape	Raw	0.201024	3.4222	0.169266	2.96822	-0.0935244	1.04932	0.117017	1.27892	0.132388	1.58566	-0.0597498	0.44823
3486134	1	A	G	LOC_Os01g07370	protein.postranslational modification	Upstream		5.9194	1.2697	Indica	mrMLM	Grain_length	Raw	0.0053756	0.0317834	0.107864	1.29142	-0.15013	1.99726	0.0488867	0.349523	0.0651039	0.516844	-0.0507494	0.336239
38161610	1	A	G	LOC_Os01g65730	RNA.regulation of transcription.NAC domain transcription factor family	Upstream		13.3706	7.6734	Combined	mrMLM	Grain_shape	Raw	-0.176536	1.08654	-0.246725	2.43742	0.248223	2.22363	-0.163163	0.798044	-0.227048	1.49236	0.11538	0.629491
38561974	1	C	T	LOC_Os01g66379	protein.synthesis.release	Upstream		5.9613	1.6814	Combined	mrMLM	Grain_shape	Raw	-0.14618	1.34667	-0.16676	2.2325	0.146479	1.6469	-0.086928	0.545726	-0.160619	1.50325	0.150951	1.61968
3856943	1	G	T	LOC_Os01g07970	not assigned.unknown	Upstream		18.0924	4.5696	Combined	mrMLM	Grain_width	Cooked	-0.0817111	0.603561	-0.13149	1.55123	0.16055	1.92475	0.0291892	0.139418	-0.142784	1.22963	0.242087	3.24091
39285641	1	C	A	LOC_Os01g67580	transport.ABC transporters and multidrug resistance systems	Upstream		5.2842	0.6571	Combined	mrMLM	Grain_width	Cooked	-0.00463221	0.0237951	0.0868508	0.877197	-0.121273	1.32019	-0.0302617	0.155818	0.096465	0.749457	-0.196789	2.61995
39305403	1	T	C	LOC_Os01g67610	not assigned.unknown	Upstream		6.2696	1.3153	Indica	mrMLM	Grain_length	Raw	-0.0372365	0.298243	0.0907556	1.13464	-0.172258	2.92569	0.0129225	0.0828661	0.106817	1.18691	-0.176398	2.31697
39312118	1	A	G	LOC_Os01g67640	transport.peptides and oligopeptides	Upstream		5.8954	1.4046	Indica	mrMLM	Grain_length	Cooked	-0.0366424	0.293966	0.087797	1.08812	-0.160554	2.63648	0.00500199	0.0306472	0.0981183	1.05441	-0.179868	2.42673
39315899	1	C	G	LOC_Os01g67650	RNA.regulation of transcription.GRAS transcription factor family	Upstream		3.6192	1.6604	Indica	ISIS EM-BLASSO	Grain_width	Raw	-0.0309456	0.23138	0.0991328	1.25253	-0.174149	2.88195	0.0159094	0.101488	0.104524	1.11022	-0.170205	2.10972
39315899	1	C	G	LOC_Os01g67650	RNA.regulation of transcription.GRAS transcription factor family	Upstream		4.559	2.6602	Indica	ISIS EM-BLASSO	Grain_width	Cooked	-0.0309456	0.23138	0.0991328	1.25253	-0.174149	2.88195	0.0159094	0.101488	0.104524	1.11022	-0.170205	2.10972
39320294	1	C	A	LOC_Os01g67650	RNA.regulation of transcription.GRAS transcription factor family	nonsynonymous	Ser→Arg	5.5701	0.8952	Combined	FASTmrEMMA	Grain_width	Cooked	0.0112558	0.0739332	0.0886676	1.21115	-0.123035	1.84245	0.011515	0.0669471	0.120148	1.39316	-0.173781	2.9929
39358271	1	T	C	LOC_Os01g67720	not assigned.no ontology.ABC1 family protein	synonymous	Ser→Ser	3.9935	0.3764	Combined	mrMLM	Grain_width	Raw	-0.055307	0.573599	-0.102255	1.86983	0.123078	2.29828	-0.0828993	0.862963	-0.122836	1.78711	0.0957681	1.41843
39555727	1	A	G	LOC_Os01g68030	not assigned.unknown	Upstream		5.3812	1.5246	Combined	FASTmrEMMA	Grain_shape	Raw	0.241456	2.52333	0.204119	2.5541	-0.172887	1.75823	0.225919	1.80976	0.235115	2.23259	-0.111099	0.803812
3971262	1	C	T	NA	NA	Intergenic		5.4878	1.6751	Indica	mrMLM	Grain_length	Raw	0.0882047	0.520722	0.233692	2.6027	-0.26903	3.05819	0.0643119	0.323633	0.166327	1.22049	-0.19638	1.39705
40260148	1	G	A	LOC_Os01g69260	not assigned.unknown	Upstream		3.1522	1.845	Indica	mrMLM	Grain_length	Cooked	0.334725	2.55567	0.260691	1.95151	-0.0878059	0.37271	0.346634	2.43458	0.362266	2.6897	-0.129631	0.50274
41726983	1	G	A	LOC_Os01g72000	protein.degradation.ubiquitin.E3.RING	Upstream		4.5337	0.5318	Combined	mrMLM	Grain_width	Cooked	-0.132372	2.11905	-0.152486	3.66414	0.129706	2.50904	-0.0542377	0.478886	-0.141214	2.23761	0.143269	2.70336
42085629	1	A	C	LOC_Os01g72570	not assigned.unknown	Upstream		7.4376	3.8535	Japonica	mrMLM	Grain_length	Cooked	0.122137	1.54111	0.094989	1.24582	-0.0968418	1.01786	0.289671	4.43212	0.169011	2.28905	0.0534085	0.386677
42107870	1	C	T	LOC_Os01g72590	not assigned.unknown	Downstream		5.8958	1.1974	Indica	mrMLM	Grain_shape	Cooked	0.0593347	0.566168	0.0567126	0.601629	-0.048023	0.44743	0.170911	2.57492	0.161897	2.4087	-0.0179996	0.114046
5453256	1	C	T	LOC_Os01g10370	RNA.regulation of transcription.AP2/EREBP, APETALA2/Ethylene-responsive element binding protein family	Downstream		5.8132	0.4099	Combined	mrMLM	Grain_width	Cooked	-0.000596117	0.00357662	0.0458899	0.467275	-0.0877584	1.06735	-0.00847135	0.047801	0.0963977	0.980744	-0.157249	2.49798
6253662	1	C	T	LOC_Os01g11590	not assigned.unknown	Upstream		12.3742	0.6427	Combined	mrMLM	Grain_width	Cooked	0.00236471	0.0171997	-0.0792099	1.29882	0.117252	2.20394	0.0134419	0.0937824	-0.0932487	1.20218	0.167399	3.68139
6261191	1	G	A	LOC_Os01g11590	not assigned.unknown	Downstream		9.0058	1.153	Combined	FASTmrEMMA	Grain_width	Cooked	0.00454436	0.0345456	-0.0660503	1.02964	0.0939316	1.61341	-0.00593669	0.0406208	-0.0962593	1.32299	0.145062	3.06043
6645951	1	G	A	LOC_Os01g12180	not assigned.unknown	Upstream		3.6	1.0919	Indica	FASTmrEMMA	Grain_shape	Cooked	-0.0729415	0.357257	-0.096345	0.580542	0.0717163	0.3721	-0.21831	1.55664	-0.296295	2.62444	0.205302	1.28356
6645951	1	G	A	LOC_Os01g12180	not assigned.unknown	Upstream		4.4341	0.9998	Indica	ISIS EM-BLASSO	Grain_shape	Cooked	-0.0729415	0.357257	-0.096345	0.580542	0.0717163	0.3721	-0.21831	1.55664	-0.296295	2.62444	0.205302	1.28356
6647896	1	C	T	LOC_Os01g12180	not assigned.unknown	Upstream		9.2732	3.4533	Indica	FASTmrEMMA	Grain_width	Cooked	0.213423	1.47712	0.015949	0.0649035	0.119963	0.709266	0.0757216	0.32888	-0.117601	0.594282	0.287982	2.06658
6762099	1	G	A	LOC_Os01g12360	not assigned.unknown	Upstream		5.2658	0.6827	Combined	mrMLM	Grain_shape	Cooked	-0.23149	2.22558	-0.112442	0.947864	-0.0115393	0.0562119	-0.26169	2.16106	-0.256249	2.42181	0.0754753	0.448571
913014	1	A	G	LOC_Os01g02690	signalling.receptor kinases.wheat LRK10 like	Upstream		4.8785	0.3873	Combined	mrMLM	Grain_width	Raw	-0.00953531	0.0569987	-0.0769694	0.875625	0.133972	1.86662	0.0314864	0.188182	-0.0236411	0.149178	0.0702381	0.657263
11073790	2	A	G	LOC_Os02g18954	misc.GDSL-motif lipase	synonymous	Leu→Leu	5.7597	1.3047	Indica	mrMLM	Grain_shape	Cooked	-0.12419	1.4214	-0.122147	1.58309	0.0892472	0.8894	-0.176455	2.24185	-0.20187	2.88623	0.119774	1.08532
1112664	2	A	G	LOC_Os02g02880	not assigned.unknown	Upstream		3.6753	0.5339	Indica	mrMLM	Grain_shape	Cooked	-0.106435	1.15934	-0.0920998	1.0645	0.0598786	0.531918	-0.18391	2.51341	-0.203529	3.06405	0.109386	0.991259
13817299	2	G	A	LOC_Os02g23860	not assigned.unknown	Upstream		4.0208	2.0662	Indica	mrMLM	Grain_length	Raw	-0.0618747	0.315392	-0.241492	2.58751	0.32334	3.91229	-0.0984658	0.534355	-0.232808	1.95163	0.298685	2.57707
13955736	2	G	A	LOC_Os02g24080	cell.vesicle transport	Upstream		20.1093	16.1434	Indica	mrMLM	Grain_length	Cooked	-0.366562	0.322207	-1.18957	1.93854	1.68712	3.10192	0.339661	0.268992	-1.16389	1.49946	2.68804	5.37074
1487301	2	T	A	LOC_Os02g03620	development.unspecified	Upstream		4.8146	2.7524	Indica	ISIS EM-BLASSO	Grain_width	Cooked	-0.0210476	0.150326	-0.0967311	1.22955	0.141004	2.02687	0.0278686	0.193384	-0.126852	1.51631	0.279992	5.04299
1487301	2	T	A	LOC_Os02g03620	development.unspecified	Upstream		4.8892	1.5881	Indica	FASTmrEMMA	Grain_width	Cooked	-0.0210476	0.150326	-0.0967311	1.22955	0.141004	2.02687	0.0278686	0.193384	-0.126852	1.51631	0.279992	5.04299
19405192	2	A	G	LOC_Os02g32690	transport.ABC transporters and multidrug resistance systems	Downstream		3.3401	6.3671	Japonica	mrMLM	Grain_shape	Cooked	0.25519	0.938189	0.207002	0.801523	-0.161259	0.453955	0.634014	2.53254	0.653808	3.35921	-0.227524	0.586371
19740469	2	A	T	LOC_Os02g33200	not assigned.unknown	Upstream		4.1515	1.4566	Combined	mrMLM	Grain_shape	Raw	-0.143845	1.54708	-0.14212	2.02195	0.108519	1.20307	-0.082291	0.57164	-0.110129	0.974733	0.044947	0.330252
19966733	2	A	C	LOC_Os02g33560	RNA.regulation of transcription.bZIP transcription factor family	synonymous	Gly→Gly	3.6797	1.7364	Indica	ISIS EM-BLASSO	Grain_length	Cooked	-0.309668	2.9081	-0.229863	2.06653	0.109867	0.637305	-0.406823	4.30863	-0.275624	2.25055	-0.0763365	0.31895
20912124	2	T	C	LOC_Os02g34860	stress.abiotic.light	Upstream		3.5639	1.3959	Combined	FASTmrEMMA	Grain_shape	Raw	0.255598	1.92042	0.268894	2.79799	-0.224352	1.87367	0.271302	1.71145	0.301146	2.33995	-0.11209	0.603408
20998876	2	G	A	LOC_Os02g35000	stress.abiotic.heat	Upstream		3.4542	1.6609	Japonica	mrMLM	Grain_shape	Cooked	0.0099776	0.0374637	-0.142352	1.02395	0.254265	2.00447	-0.0962294	0.370939	-0.292184	2.39521	0.357371	3.02942
21551540	2	T	C	LOC_Os02g35860	not assigned.unknown	Downstream		3.7089	0.1878	Combined	mrMLM	Grain_width	Raw	0.0366625	0.279269	0.150378	2.66617	-0.147521	2.30924	0.0529192	0.353349	0.170473	2.19669	-0.195299	3.02638
21577729	2	C	T	LOC_Os02g35910	protein.postranslational modification	Upstream		7.6292	0.8051	Combined	mrMLM	Grain_width	Cooked	0.0530475	0.452311	0.142945	2.47136	-0.132613	1.95063	0.0405638	0.252988	0.146011	1.70461	-0.172837	2.41353
22461528	2	G	A	LOC_Os02g37140	not assigned.no ontology.pentatricopeptide (PPR) repeat-containing protein	Upstream		4.7366	1.1266	Combined	mrMLM	Grain_shape	Cooked	0.166046	2.14237	0.148295	2.3998	-0.0992182	1.15412	0.205876	2.51645	0.239305	3.77262	-0.126973	1.54794
23077825	2	T	C	NA	NA	Intergenic		9.8097	1.9869	Combined	mrMLM	Grain_width	Cooked	0.0217794	0.118923	-0.0636234	0.54192	0.117223	1.18893	0.060093	0.338129	-0.115187	0.916708	0.206779	2.65826
23786371	2	G	A	LOC_Os02g39410	protein.postranslational modification	Upstream		4.2687	1.2121	Indica	mrMLM	Grain_length	Raw	0.137595	2.22014	0.0580128	0.683302	0.0254199	0.221156	0.124578	1.71628	0.034384	0.289263	0.105033	1.18437
24242725	2	A	G	LOC_Os02g40040	not assigned.unknown	Upstream		7.5205	3.6512	Japonica	mrMLM	Grain_width	Raw	-0.00461289	0.0242906	0.15342	1.98377	-0.311198	5.20333	-0.0707387	0.386707	0.107657	0.844308	-0.243687	2.74872
24274139	2	C	T	LOC_Os02g40090	transport.NDP-sugars at the ER	Upstream		4.1691	0.3755	Combined	FASTmrEMMA	Grain_width	Cooked	0.045329	0.504696	0.11186	2.52232	-0.159612	4.17605	-0.0300986	0.249979	0.0838322	1.11396	-0.156058	3.46179
24274139	2	C	T	LOC_Os02g40090	transport.NDP-sugars at the ER	Upstream		16.7562	0.9072	Combined	mrMLM	Grain_width	Cooked	0.045329	0.504696	0.11186	2.52232	-0.159612	4.17605	-0.0300986	0.249979	0.0838322	1.11396	-0.156058	3.46179
24489508	2	G	A	LOC_Os02g40420	not assigned.unknown	Upstream		4.3832	0.8117	Indica	mrMLM	Grain_length	Cooked	0.0676695	0.524252	-0.0864053	0.833581	0.184502	2.48181	0.0481309	0.312638	-0.0919504	0.751612	0.223095	2.60864
24702465	2	C	T	LOC_Os02g40750	not assigned.no ontology.pentatricopeptide (PPR) repeat-containing protein	Upstream		3.4857	0.3442	Combined	FASTmrEMMA	Grain_width	Cooked	-0.0114529	0.139044	0.0427008	0.919201	-0.0788813	2.158	-0.0373198	0.490136	0.0550468	0.95658	-0.120233	3.81837
26065106	2	C	T	LOC_Os02g43270	not assigned.unknown	nonsynonymous	Ala→Thr	3.6527	0.4211	Indica	mrMLM	Grain_length	Raw	-0.0331896	0.141218	-0.18348	1.51388	0.271713	2.67254	0.0099854	0.0365642	-0.151973	0.931794	0.284268	2.18991
2615704	2	T	C	LOC_Os02g05430	not assigned.unknown	Upstream		6.0624	3.8104	Indica	mrMLM	Grain_shape	Cooked	0.520764	1.4748	0.447728	1.35197	-0.170958	0.334341	0.690638	2.15044	0.728946	2.40629	-0.378553	0.776475
27041942	2	T	C	LOC_Os02g44630	transport.Major Intrinsic Proteins.PIP	Upstream		4.2348	0.9248	Combined	FASTmrEMMA	Grain_width	Raw	0.019687	0.0800059	0.180821	1.69794	-0.275228	3.06648	-0.0314776	0.114598	0.177318	1.16268	-0.289703	2.91999
27447220	2	A	T	NA	NA	Intergenic		5.4311	1.9666	Combined	mrMLM	Grain_width	Raw	-0.00040347	0.00152355	0.133435	1.0674	-0.224396	2.18009	-0.128742	0.637388	0.0375183	0.153875	-0.202998	1.59299
28230167	2	G	A	LOC_Os02g46300	not assigned.unknown	Upstream		4.188	1.0181	Indica	FASTmrEMMA	Grain_width	Raw	-0.0627879	0.414161	-0.179751	2.19477	0.247199	3.41672	0.0506155	0.291499	-0.0734552	0.477651	0.173669	1.45831
28589612	2	C	A	LOC_Os02g46860	transport.peptides and oligopeptides	Upstream		3.593	0.4378	Indica	FASTmrEMMA	Grain_shape	Raw	-0.0932509	0.806399	-0.156028	2.04684	0.172772	2.26216	-0.0293048	0.172205	-0.0810764	0.627964	0.087508	0.628421
2881083	2	G	A	LOC_Os02g05830	not assigned.unknown	Downstream		3.9863	1.7187	Japonica	ISIS EM-BLASSO	Grain_length	Cooked	0.168616	2.09044	0.0699484	0.653657	0.0931332	0.784158	0.267212	2.97055	0.0746587	0.531357	0.211276	2.27842
29198420	2	C	T	LOC_Os02g47760	protein.degradation.ubiquitin.proteasom	Upstream		3.4864	0.3263	Combined	mrMLM	Grain_width	Cooked	-0.111819	1.98997	-0.02273	0.26827	-0.0663796	1.03339	-0.0893136	1.08477	0.0187016	0.161345	-0.144677	3.03628
30310064	2	C	T	LOC_Os02g49570	protein.degradation	Upstream		12.9798	4.8337	Indica	mrMLM	Grain_length	Cooked	0.131195	1.67143	0.106857	1.39122	-0.0452053	0.383136	0.175459	2.43491	0.162116	2.18689	-0.0464823	0.323436
30495000	2	C	T	LOC_Os02g49900	not assigned.unknown	Upstream		3.9817	1.4498	Indica	mrMLM	Grain_length	Raw	0.269575	3.38861	0.193517	2.23925	-0.0543884	0.330199	0.317856	4.06235	0.283061	3.39762	-0.0458658	0.220601
30666735	2	C	T	LOC_Os02g50230	protein.degradation	Upstream		4.1896	1.2736	Combined	FASTmrEMMA	Grain_width	Cooked	0.118361	1.32227	-0.00663593	0.0487315	0.0989796	1.22107	0.165057	1.88523	-0.00502631	0.0293552	0.186483	3.17358
3098889	2	A	G	LOC_Os02g06200	signalling.receptor kinases.leucine rich repeat X	nonsynonymous	Phe→Ser	4.9027	1.8767	Combined	FASTmrEMMA	Grain_width	Cooked	-0.0625053	0.627505	-0.0280979	0.276137	-0.0599659	0.68114	-0.199584	2.90388	-0.0159787	0.109338	-0.19698	3.73558
32006940	2	T	C	LOC_Os02g52270	stress.abiotic.heat	Upstream		5.5949	3.0221	Combined	mrMLM	Grain_width	Cooked	-0.0015585	0.00489276	0.0878852	0.458864	-0.162017	0.983551	-0.0815477	0.278896	0.135213	0.602754	-0.276481	1.97531
32055141	2	A	G	LOC_Os02g52360	cell.cycle.peptidylprolyl isomerase	Downstream		5.6255	2.1615	Indica	mrMLM	Grain_length	Cooked	0.199775	2.44204	0.124631	1.31129	-0.0456845	0.300976	0.24211	3.01798	0.143329	1.31536	0.0841244	0.538521
32101050	2	G	A	LOC_Os02g52470	not assigned.unknown	nonsynonymous	Leu→Phe	4.8269	1.7467	Indica	FASTmrEMMA	Grain_length	Raw	-0.187013	3.21582	-0.156923	2.77931	0.0827162	0.928122	-0.102948	1.11564	-0.104989	1.17437	0.0115236	0.068899
32919	2	G	A	LOC_Os02g01060	not assigned.unknown	Upstream		14.2337	1.6097	Combined	mrMLM	Grain_shape	Cooked	0.138775	1.70888	0.132925	2.08901	-0.077519	0.827464	0.195498	2.3123	0.211217	3.0787	-0.0867884	0.849507
33384976	2	C	T	LOC_Os02g54510	protein.postranslational modification	Upstream		3.9847	1.4226	Indica	FASTmrEMMA	Grain_width	Cooked	0.0596941	0.421402	-0.0737717	0.631719	0.184849	2.35336	0.0949228	0.730887	-0.0618725	0.417905	0.246062	2.90524
3348652	2	T	A	LOC_Os02g06650	not assigned.unknown	Upstream		4.3171	1.3922	Japonica	mrMLM	Grain_width	Cooked	-0.0394508	0.389934	-0.0374705	0.424759	0.0769605	0.930293	0.0359003	0.259386	-0.065067	0.693974	0.150614	2.26884
34899802	2	G	A	LOC_Os02g56930	not assigned.unknown	Upstream		3.387	0.8787	Indica	ISIS EM-BLASSO	Grain_shape	Raw	-0.205008	1.58432	-0.242958	2.42241	0.207123	1.70352	-0.204362	1.44053	-0.238688	1.88731	0.15165	0.831594
35022402	2	C	T	LOC_Os02g57180	mitochondrial electron transport / ATP synthesis.NADH-DH.localisation not clear	Downstream		3.1337	0.7935	Indica	mrMLM	Grain_length	Cooked	0.0146696	0.0894632	-0.0764301	0.756689	0.127954	1.5743	-0.0232522	0.142787	-0.16039	1.92848	0.256185	3.80203
35041025	2	C	T	LOC_Os02g57200	not assigned.unknown	Upstream		6.1374	0.7224	Combined	mrMLM	Grain_shape	Cooked	-0.00391016	0.0219494	-0.0789872	0.865617	0.0987301	1.09771	-0.0953	0.726761	-0.18091	2.21222	0.162493	2.13725
35041025	2	C	T	LOC_Os02g57200	not assigned.unknown	Upstream		7.6436	0.6953	Combined	mrMLM	Grain_width	Cooked	-0.00391016	0.0219494	-0.0789872	0.865617	0.0987301	1.09771	-0.0953	0.726761	-0.18091	2.21222	0.162493	2.13725
35356299	2	T	G	LOC_Os02g57730	not assigned.unknown	Upstream		6.4997	1.7473	Combined	mrMLM	Grain_width	Raw	-0.0128032	0.0714896	0.118021	1.44581	-0.16998	2.3496	-0.13126	1.048	-0.0264151	0.149608	-0.109529	1.02927
35570724	2	G	A	LOC_Os02g58120	not assigned.unknown	Upstream		9.2054	6.2005	Combined	FASTmrEMMA	Grain_width	Raw	-0.151278	0.895045	-0.233641	2.29977	0.283638	2.86695	-0.0286992	0.0958133	-0.193559	1.19466	0.2432	1.94231
35570724	2	G	A	LOC_Os02g58120	not assigned.unknown	Upstream		13.2095	6.2973	Combined	mrMLM	Grain_width	Raw	-0.151278	0.895045	-0.233641	2.29977	0.283638	2.86695	-0.0286992	0.0958133	-0.193559	1.19466	0.2432	1.94231
4556820	2	G	A	LOC_Os02g08450	not assigned.unknown	Upstream		3.2615	1.6173	Combined	mrMLM	Grain_length	Cooked	-0.103957	1.52091	-0.0850526	1.46587	0.0637567	0.867169	-0.157933	2.42018	-0.126511	1.94306	0.00956452	0.0783593
4702508	2	C	T	LOC_Os02g09150	transport.H+ transporting pyrophosphatase	Upstream		6.3802	1.1175	Combined	FASTmrEMMA	Grain_width	Raw	0.100044	1.18215	0.152926	3.07726	-0.170605	3.3268	0.0743529	0.61613	0.132766	1.66362	-0.116843	1.52082
4788026	2	G	A	LOC_Os02g09310	misc.cytochrome P450	Upstream		4.0702	1.7153	Combined	ISIS EM-BLASSO	Grain_length	Cooked	0.121623	1.97877	0.111705	2.30749	-0.0823079	1.28742	0.136799	1.95226	0.0965616	1.29309	0.00282848	0.0222585
5093674	2	G	A	LOC_Os02g09860	not assigned.unknown	Upstream		5.8199	1.367	Indica	mrMLM	Grain_length	Raw	0.0391042	0.236074	-0.100593	0.929327	0.201193	2.59798	0.0501098	0.300935	-0.0595865	0.380658	0.175987	1.59361
5499437	2	A	G	LOC_Os02g10470	protein.postranslational modification	Upstream		3.7141	2.1474	Combined	FASTmrEMMA	Grain_length	Cooked	-0.235131	4.34892	-0.0998491	1.38993	-0.0366355	0.31728	-0.237842	3.42538	-0.119039	1.28356	-0.0809661	0.812546
652978	2	C	T	LOC_Os02g02160	not assigned.unknown	Upstream		4.5914	0.2542	Combined	mrMLM	Grain_width	Cooked	-0.0529752	0.299915	-0.135163	1.41144	0.172109	1.88557	-0.0608666	0.310812	-0.203623	1.93729	0.2321	2.86259
6596213	2	A	C	LOC_Os02g12640	not assigned.unknown	Upstream		7.3642	1.3241	Combined	mrMLM	Grain_shape	Raw	0.131798	2.14571	0.141472	3.21412	-0.102323	1.69051	0.0857452	0.873766	0.0999268	1.25782	-0.0595288	0.659216
6633014	2	A	G	LOC_Os02g12690	hormone metabolism.jasmonate.synthesis-degradation.allene oxidase synthase	Upstream		3.9663	1.9713	Combined	FASTmrEMMA	Grain_width	Cooked	-0.222353	1.63087	-0.318684	4.02403	0.325202	3.74939	-0.136413	0.657145	-0.347636	3.20837	0.346228	3.74729
6687767	2	G	C	LOC_Os02g12760	not assigned.no ontology	Upstream		6.8736	3.2539	Combined	FASTmrEMMA	Grain_width	Raw	0.0922856	0.61443	0.184867	2.28722	-0.21753	2.70896	0.0627224	0.312179	0.206666	1.91323	-0.233003	2.70284
6704260	2	A	G	LOC_Os02g12790	not assigned.unknown	Downstream		3.6809	1.2212	Japonica	ISIS EM-BLASSO	Grain_length	Raw	-0.216292	2.8976	-0.101986	1.04928	-0.0166005	0.0902694	-0.0972955	0.597283	-0.0998772	0.783954	0.0240333	0.122783
6707522	2	A	G	LOC_Os02g12790	not assigned.unknown	5_prime_UTR		7.1177	0.863	Combined	FASTmrEMMA	Grain_shape	Raw	-0.150076	1.91441	-0.143928	2.4143	0.136738	2.01309	-0.145179	1.5167	-0.170404	2.24963	0.0941154	1.04252
6725632	2	T	G	LOC_Os02g12800	protein.synthesis.elongation	synonymous	Leu→Leu	11.1592	4.6307	Indica	mrMLM	Grain_shape	Raw	-0.150523	1.90652	-0.205018	3.73916	0.178986	2.66878	-0.137647	1.49729	-0.178342	2.33225	0.0914521	0.734541
6749600	2	G	A	LOC_Os02g12820	not assigned.unknown	synonymous	Cys→Cys	3.3315	0.3601	Combined	mrMLM	Grain_width	Raw	-0.0964473	1.23015	-0.119865	2.32178	0.131456	2.45213	-0.099756	1.08613	-0.140652	2.12725	0.0966863	1.37299
7694813	2	G	A	LOC_Os02g14090	misc.nitrilases, *nitrile lyases, berberine bridge enzymes, reticuline oxidases, troponine reductases	Downstream		6.1154	0.4659	Combined	mrMLM	Grain_width	Raw	-0.0284574	0.169958	-0.15046	2.09313	0.197164	2.97226	0.0316376	0.166107	-0.0886795	0.677551	0.173907	2.16153
8323025	2	G	A	LOC_Os02g14910	RNA.regulation of transcription.bZIP transcription factor family	Upstream		3.245	0.3897	Combined	FASTmrEMMA	Grain_shape	Cooked	-0.116122	1.40968	-0.117922	1.93588	0.101752	1.39639	-0.197693	2.80131	-0.20373	3.40712	0.0820957	0.943233
8688855	2	G	T	NA	NA	Intergenic		3.8342	4.9773	Combined	mrMLM	Grain_shape	Cooked	-0.246057	1.86193	-0.271328	2.92053	0.284376	2.84567	-0.339818	2.51775	-0.380452	3.55732	0.182613	1.23258
992037	2	A	G	LOC_Os02g02670	stress.biotic.PR-proteins	nonsynonymous	Lys→Glu	4.8662	1.695	Indica	mrMLM	Grain_length	Cooked	-0.169507	1.16794	-0.105176	0.664527	-0.00900741	0.0359067	-0.300319	2.64886	-0.256983	2.09289	0.00599306	0.0200096
9948348	2	C	T	LOC_Os02g17330	misc.aminotransferases.aminotransferase class IV family protein	Downstream		17.3441	3.3965	Indica	mrMLM	Grain_length	Raw	0.0669094	0.553674	-0.105049	1.19952	0.21195	3.42724	0.0678466	0.519037	-0.0311101	0.199498	0.151282	1.50054
9963647	2	G	A	LOC_Os02g17340	not assigned.unknown	Upstream		3.4277	0.2167	Combined	mrMLM	Grain_width	Raw	0.0670415	0.5601	-0.0615172	0.640567	0.151211	2.28755	0.078037	0.592659	-0.0127148	0.075548	0.106799	1.2229
9992304	2	A	G	LOC_Os02g17370	not assigned.unknown	Upstream		3.8337	0.1645	Combined	mrMLM	Grain_width	Cooked	0.0856753	1.42235	-0.0285789	0.386169	0.100203	2.17949	0.0691673	0.835484	-0.0129129	0.115347	0.113172	2.33786
10711715	3	G	A	LOC_Os03g19120	RNA.regulation of transcription.MYB domain transcription factor family	intron		4.3702	2.4462	Combined	mrMLM	Grain_width	Raw	-0.115733	0.56261	-0.24455	2.26156	0.294059	2.78496	-0.173333	0.83599	-0.336971	2.69934	0.283452	2.38388
11220673	3	G	A	LOC_Os03g19940	not assigned.unknown	Upstream		4.1604	1.7039	Indica	FASTmrEMMA	Grain_shape	Cooked	0.182928	1.36211	0.200322	1.81976	-0.141113	0.989914	0.263005	2.24056	0.307031	2.97943	-0.135097	0.733079
12499611	3	A	G	LOC_Os03g21850	not assigned.unknown	intron		6.5033	2.6621	Indica	mrMLM	Grain_shape	Raw	-0.215633	1.66046	-0.289715	3.14157	0.259925	2.35451	-0.168252	1.02984	-0.282025	2.38216	0.239171	1.58569
12734282	3	T	A	LOC_Os03g22200	development.unspecified	Downstream		5.1735	2.162	Indica	FASTmrEMMA	Grain_width	Cooked	0.0170186	0.117642	0.0562666	0.563744	-0.0721324	0.747309	0.0433827	0.332473	0.151972	2.04002	-0.201275	2.86863
13407217	3	T	C	LOC_Os03g23200	not assigned.unknown	synonymous	Glu→Glu	5.5625	3.8674	Indica	mrMLM	Grain_shape	Cooked	-0.441356	1.10082	-0.220858	0.474358	0.0265215	0.0400213	-0.659341	1.90556	-0.791527	2.64015	0.458663	0.984258
14421704	3	G	T	LOC_Os03g25260	RNA.regulation of transcription.unclassified	Upstream		5.7876	3.787	Combined	mrMLM	Grain_length	Cooked	-0.0775036	0.975069	-0.0240425	0.255538	-0.0352839	0.379351	-0.173301	2.65659	-0.0899978	1.09013	-0.064811	0.740071
15095251	3	T	A	LOC_Os03g26400	not assigned.unknown	Upstream		3.7312	1.2421	Combined	mrMLM	Grain_width	Raw	0.134586	1.36955	0.191095	3.1832	-0.214593	3.47741	0.0555833	0.321697	0.145126	1.38596	-0.143745	1.52376
15165655	3	A	G	LOC_Os03g26560	not assigned.unknown	Upstream		6.1738	0.4486	Combined	mrMLM	Grain_width	Cooked	0.0299265	0.195082	0.1279	1.79484	-0.198403	3.37389	0.0856792	0.628757	0.185477	2.30754	-0.187692	2.75719
15562112	3	T	C	LOC_Os03g27170	protein.degradation	Downstream		4.1723	0.7767	Combined	mrMLM	Grain_shape	Raw	0.243709	5.78642	0.232382	7.38491	-0.194675	4.7769	0.270722	5.59035	0.283023	7.12185	-0.119612	1.87506
15562112	3	T	C	LOC_Os03g27170	protein.degradation	Downstream		4.2048	0.6085	Combined	FASTmrEMMA	Grain_shape	Raw	0.243709	5.78642	0.232382	7.38491	-0.194675	4.7769	0.270722	5.59035	0.283023	7.12185	-0.119612	1.87506
15562112	3	T	C	LOC_Os03g27170	protein.degradation	Downstream		5.3327	2.8792	Combined	ISIS EM-BLASSO	Grain_shape	Cooked	0.243709	5.78642	0.232382	7.38491	-0.194675	4.7769	0.270722	5.59035	0.283023	7.12185	-0.119612	1.87506
15587917	3	A	T	LOC_Os03g27210	protein.degradation	Upstream		6.7225	2.7634	Japonica	mrMLM	Grain_width	Raw	-0.215804	2.40842	-0.234968	3.44364	0.296951	4.03195	-0.18917	1.37869	-0.243417	2.79884	0.187172	1.64326
15647005	3	T	A	LOC_Os03g27300	not assigned.unknown	Upstream		7.0398	3.6407	Japonica	FASTmrEMMA	Grain_shape	Cooked	-0.207982	1.87085	-0.250503	3.09657	0.249525	2.37248	-0.298021	2.29099	-0.334576	3.7483	0.198042	1.4118
15985638	3	C	T	LOC_Os03g27840	not assigned.unknown	Upstream		5.4283	2.5676	Japonica	mrMLM	Grain_shape	Raw	-0.197798	2.01343	-0.20608	2.66859	0.289884	3.77342	-0.247598	2.0874	-0.235178	2.61472	0.110002	0.73506
16028062	3	G	A	LOC_Os03g27910	signalling.receptor kinases.DUF 26	nonsynonymous	Cys→Tyr	4.5853	1.1358	Combined	mrMLM	Grain_shape	Cooked	-0.208141	3.88933	-0.188242	4.40767	0.165868	3.16225	-0.245958	4.02816	-0.244609	4.68964	0.0954101	1.12939
16153662	3	G	A	LOC_Os03g28090	cell wall.pectin*esterases.PME	Downstream		5.8752	2.469	Japonica	mrMLM	Grain_length	Raw	-0.176206	3.49927	-0.126041	2.41112	0.131178	2.00792	-0.181952	2.48861	-0.161856	2.69895	0.0503805	0.43086
16340230	3	C	T	LOC_Os03g28360	not assigned.unknown	Upstream		5.5262	2.0787	Japonica	FASTmrEMMA	Grain_shape	Cooked	-0.22983	2.80956	-0.163358	1.9427	0.161283	1.50136	-0.343075	3.83655	-0.282709	3.69176	0.0825283	0.503214
16619625	3	G	A	LOC_Os03g29222	not assigned.unknown	nonsynonymous	Asp→Asn	5.2835	1.2267	Indica	FASTmrEMMA	Grain_shape	Raw	-0.280048	3.91026	-0.23163	3.31493	0.130445	1.22815	-0.27026	3.39148	-0.257398	3.18793	0.0781815	0.469515
16636947	3	C	T	LOC_Os03g29240	not assigned.no ontology.DC1 domain containing protein	Downstream		5.581	1.2769	Indica	mrMLM	Grain_shape	Cooked	0.307698	3.8906	0.206389	2.30051	-0.0774817	0.500836	0.345262	4.37146	0.316653	3.83843	-0.0915091	0.502613
1713048	3	C	T	LOC_Os03g03800	not assigned.unknown	Upstream		7.3024	5.9824	Japonica	FASTmrEMMA	Grain_length	Cooked	-0.148635	1.61402	-0.138578	1.73977	0.109458	0.958654	-0.28741	3.28077	-0.222	2.78425	0.0179946	0.0901695
17169935	3	G	A	LOC_Os03g30088	not assigned.unknown	Upstream		4.8834	1.681	Combined	FASTmrEMMA	Grain_shape	Raw	-0.24091	2.24975	-0.229624	2.78599	0.229294	2.5057	-0.13917	0.788898	-0.196086	1.50269	0.138006	1.00816
17203496	3	A	G	LOC_Os03g30130	signalling.MAP kinases	Downstream		6.618	2.8707	Japonica	mrMLM	Grain_width	Cooked	0.129382	0.583198	0.215189	1.47944	-0.386776	3.07871	-0.00583811	0.0145548	0.185663	0.945192	-0.311254	1.91869
17212078	3	C	T	LOC_Os03g30130	signalling.MAP kinases	Upstream		7.0258	2.5289	Combined	mrMLM	Grain_shape	Raw	-0.257893	2.47006	-0.285726	4.01468	0.30942	4.15635	-0.173565	1.08997	-0.275702	2.60603	0.197629	1.77115
18466966	3	G	A	NA	NA	Intergenic		5.2402	1.0978	Combined	mrMLM	Grain_length	Raw	0.229652	3.26594	0.136881	1.8792	-0.0745644	0.691314	0.193422	2.05921	0.167338	1.8617	-0.0390839	0.283245
18869440	3	T	G	LOC_Os03g33000	not assigned.unknown	Downstream		5.2073	2.9121	Combined	mrMLM	Grain_width	Raw	-0.0530047	0.17513	0.241636	1.70087	-0.459001	4.52613	-0.0735237	0.217503	0.270857	1.42843	-0.491286	4.42926
19506362	3	G	T	LOC_Os03g34260	not assigned.unknown	Downstream		3.9922	3.163	Indica	mrMLM	Grain_length	Raw	0.0314298	0.147651	-0.148252	1.2716	0.268688	3.24186	0.0385617	0.17891	-0.163869	1.22497	0.367351	4.17699
196389	3	G	A	LOC_Os03g01280	not assigned.unknown	Upstream		3.8179	2.3184	Indica	mrMLM	Grain_length	Cooked	0.0311997	0.134796	-0.132807	0.956143	0.244664	2.31539	0.0564805	0.253341	-0.129938	0.766345	0.332975	2.95966
1969664	3	G	A	LOC_Os03g04290	not assigned.unknown	Upstream		3.7213	1.5567	Combined	ISIS EM-BLASSO	Grain_length	Cooked	-0.0864592	1.02841	-0.0727805	1.01769	0.0198987	0.173798	-0.20909	3.25458	-0.11977	1.51865	-0.0422237	0.380715
1981758	3	G	A	LOC_Os03g04300	cell.organisation	Upstream		6.2812	1.1732	Combined	mrMLM	Grain_length	Raw	-0.156759	2.63023	-0.105089	1.84201	0.0516709	0.589074	-0.134178	1.69553	-0.12473	1.72771	0.0400191	0.393178
20200859	3	G	T	LOC_Os03g36470	not assigned.unknown	Upstream		4.1091	3.9524	Indica	mrMLM	Grain_length	Raw	1.40447	3.25108	0.972007	2.15904	-0.4746	0.827133	0.599385	0.873797	0.383507	0.475002	0.112317	0.107852
20212517	3	T	C	LOC_Os03g36490	not assigned.unknown	Upstream		4.116	1.6884	Combined	mrMLM	Grain_shape	Raw	-0.229042	1.94849	-0.231723	2.69044	0.205348	1.99772	-0.204536	1.36877	-0.282883	2.64454	0.181526	1.53597
20387860	3	T	C	LOC_Os03g36760	not assigned.unknown	Upstream		11.0836	4.1363	Combined	FASTmrEMMA	Grain_shape	Raw	0.17849	1.33923	0.23752	2.79978	-0.213731	2.11354	0.137733	0.737058	0.156444	1.00843	-0.0942366	0.556493
20471484	3	C	T	LOC_Os03g36890	not assigned.unknown	Upstream		14.2173	5.6925	Combined	mrMLM	Grain_shape	Cooked	-0.178439	0.918407	-0.230296	1.76146	0.232422	1.61673	-0.300031	1.6205	-0.295765	1.8295	0.0984621	0.420593
20672303	3	G	A	LOC_Os03g37290	misc.cytochrome P450	Upstream		4.3749	3.1891	Indica	mrMLM	Grain_length	Raw	-0.0596552	0.298113	-0.190531	1.75115	0.265786	2.93656	-0.0168595	0.0678044	-0.11305	0.66635	0.184273	1.23249
21178063	3	C	T	LOC_Os03g38130	not assigned.unknown	Upstream		5.9641	4.8389	Combined	mrMLM	Grain_width	Cooked	-0.0878524	0.269448	-0.310709	2.01472	0.471823	3.66236	-0.0786406	0.196926	-0.379615	1.92292	0.448163	2.88281
2179359	3	T	G	LOC_Os03g04640	misc.cytochrome P450	nonsynonymous	Phe→Val	10.0467	3.0112	Combined	mrMLM	Grain_width	Cooked	-0.140039	1.24983	-0.127588	1.43171	0.0666424	0.515003	-0.173347	1.44564	-0.266222	3.37273	0.220666	2.88889
2188755	3	G	C	NA	NA	Intergenic		4.0217	1.9726	Indica	FASTmrEMMA	Grain_length	Cooked	0.200291	3.97881	0.145641	2.67013	-0.0529	0.529492	0.182172	3.03324	0.185147	3.19944	-0.087565	0.853976
2223267	3	C	A	LOC_Os03g04680	misc.cytochrome P450	5_prime_UTR		6.1025	2.4488	Indica	mrMLM	Grain_shape	Raw	0.183297	3.31695	0.17297	3.50261	-0.11196	1.54147	0.15671	2.29161	0.223319	4.34049	-0.196368	2.98674
2229281	3	G	T	LOC_Os03g04690	not assigned.unknown	Upstream		3.18	0.6452	Indica	ISIS EM-BLASSO	Grain_shape	Raw	0.176788	2.67595	0.148217	2.30621	-0.0798547	0.805025	0.122173	1.32766	0.131026	1.51542	-0.0646273	0.482976
2234312	3	C	A	NA	NA	Intergenic		14.9676	3.5941	Indica	mrMLM	Grain_shape	Cooked	0.225485	4.56156	0.187367	3.83929	-0.0976282	1.19311	0.200941	3.33685	0.240783	4.72737	-0.163538	2.09297
2236867	3	G	A	LOC_Os03g04700	not assigned.unknown	Upstream		7.9533	3.3898	Indica	ISIS EM-BLASSO	Grain_shape	Cooked	0.173269	2.92722	0.173904	3.4462	-0.129404	1.91408	0.158902	2.29495	0.233134	4.57965	-0.211659	3.33756
2240040	3	T	C	LOC_Os03g04700	not assigned.unknown	Upstream		16.0168	2.4789	Combined	mrMLM	Grain_shape	Cooked	-0.208239	3.90556	-0.155286	3.22498	0.0862868	1.13585	-0.23393	3.93237	-0.269353	5.89969	0.150845	2.55378
2252124	3	C	A	LOC_Os03g04720	not assigned.unknown	Upstream		3.2144	0.3729	Combined	FASTmrEMMA	Grain_shape	Raw	-0.197796	3.42748	-0.167607	3.54179	0.106695	1.52191	-0.178493	2.3906	-0.228197	4.21368	0.152003	2.50913
2255382	3	G	A	LOC_Os03g04720	not assigned.unknown	nonsynonymous	Arg→His	4.3979	0.98	Combined	FASTmrEMMA	Grain_length	Raw	-0.188043	2.86655	-0.137107	2.29225	0.0565725	0.556714	-0.184525	2.29178	-0.195612	2.91557	0.0996111	1.16149
2283327	3	G	T	LOC_Os03g04800	not assigned.unknown	nonsynonymous	Ser→Tyr	6.0238	2.5593	Indica	FASTmrEMMA	Grain_shape	Cooked	-0.294638	3.80236	-0.250306	3.33913	0.136471	1.1349	-0.22876	2.22227	-0.313234	3.90956	0.264998	2.5323
2286336	3	T	C	LOC_Os03g04810	not assigned.unknown	nonsynonymous&splice_region	Glu→Gly	3.1898	0.5927	Indica	FASTmrEMMA	Grain_shape	Raw	-0.345382	4.21404	-0.282503	3.4557	0.137757	0.987989	-0.246072	2.11945	-0.342017	3.81587	0.295063	2.55574
2288558	3	G	A	LOC_Os03g04800	not assigned.unknown	Upstream		3.9796	1.2601	Combined	FASTmrEMMA	Grain_shape	Cooked	-0.154589	2.34072	-0.133133	2.4785	0.0831687	1.07307	-0.182235	2.55577	-0.223728	4.21396	0.142554	2.32047
23794863	3	T	G	LOC_Os03g42730	not assigned.unknown	Upstream		7.2143	5.5206	Combined	mrMLM	Grain_width	Raw	0.398017	2.5858	0.409071	3.62975	-0.406145	3.21215	0.199534	0.711328	0.224246	0.958602	-0.177159	0.762971
23942247	3	G	A	LOC_Os03g42920	not assigned.unknown	Upstream		6.9736	10.1314	Combined	mrMLM	Grain_shape	Cooked	-0.10463	0.40572	-0.0771553	0.344282	0.0358219	0.12898	-0.191474	0.765926	-0.3392	2.09884	0.248485	1.46549
25032463	3	C	T	LOC_Os03g44470	signalling.receptor kinases.DUF 26	Upstream		3.0785	2.4366	Combined	mrMLM	Grain_shape	Raw	-0.19317	1.58589	-0.202334	2.28444	0.168254	1.53935	-0.132345	0.749478	-0.107715	0.634476	0.0321442	0.158051
26087649	3	C	A	LOC_Os03g46130	not assigned.unknown	Upstream		10.4827	2.7164	Japonica	FASTmrEMMA	Grain_length	Raw	-0.261547	4.45592	-0.167493	2.50335	0.146018	1.55986	-0.23725	2.48499	-0.160175	1.69843	0.036877	0.209486
26662464	3	G	A	LOC_Os03g47120	not assigned.no ontology	Downstream		4.8625	0.4837	Combined	mrMLM	Grain_width	Raw	-0.113703	1.279	-0.135951	2.29105	0.143231	2.27041	-0.0871258	0.745658	-0.129007	1.51189	0.0995749	1.20792
26810859	3	T	C	LOC_Os03g47410	signalling.receptor kinases.DUF 26	Upstream		9.7945	2.2278	Indica	mrMLM	Grain_length	Cooked	0.0602841	0.525188	0.113345	1.48719	-0.126549	1.59744	0.0519964	0.396649	0.158057	2.0343	-0.210476	2.8408
26927902	3	G	A	LOC_Os03g47580	protein.degradation.ubiquitin.E2	Upstream		3.2158	5.5434	Combined	mrMLM	Grain_length	Raw	0.276644	2.72117	0.210167	2.30828	-0.109722	0.7736	0.185186	1.15888	0.186171	1.33683	-0.100456	0.619407
27416803	3	G	A	LOC_Os03g48170	protein.postranslational modification	Downstream		5.3625	2.0565	Japonica	mrMLM	Grain_width	Cooked	-0.134325	1.30172	-0.0466744	0.349544	-0.0908334	0.68851	-0.152219	1.08215	0.00765895	0.0366845	-0.184462	1.67513
27446815	3	G	A	LOC_Os03g48220	not assigned.unknown	Upstream		3.5872	0.9194	Combined	FASTmrEMMA	Grain_shape	Raw	-0.242978	2.46658	-0.197522	2.34485	0.153994	1.42422	-0.157672	1.01435	-0.162531	1.21197	0.0964214	0.646058
28125435	3	T	A	LOC_Os03g49420	not assigned.no ontology	Upstream		3.0164	1.3459	Combined	mrMLM	Grain_shape	Raw	0.213779	2.08405	0.21012	2.68198	-0.176404	1.81059	0.0693308	0.334654	0.129203	0.874696	-0.110861	0.784254
29507999	3	T	C	LOC_Os03g51570	not assigned.unknown	Upstream		3.4605	1.1261	Combined	FASTmrEMMA	Grain_length	Cooked	0.106781	1.26566	0.0710349	0.903484	-0.0280784	0.245626	0.194611	2.75154	0.177399	2.71981	-0.0449477	0.412154
29507999	3	T	C	LOC_Os03g51570	not assigned.unknown	Upstream		3.6343	1.6574	Combined	mrMLM	Grain_length	Cooked	0.106781	1.26566	0.0710349	0.903484	-0.0280784	0.245626	0.194611	2.75154	0.177399	2.71981	-0.0449477	0.412154
29510242	3	C	A	LOC_Os03g51570	not assigned.unknown	Upstream		12.7517	1.6643	Combined	mrMLM	Grain_shape	Cooked	-0.148505	2.02731	-0.113754	1.77856	0.0776141	0.907176	-0.199147	2.76636	-0.202832	3.29286	0.0780235	0.859685
2955742	3	T	C	LOC_Os03g05900	misc.oxidases - copper, flavone etc	Upstream		5.4757	7.051	Combined	FASTmrEMMA	Grain_width	Raw	0.039324	0.148722	-0.172993	1.26679	0.341881	3.45746	0.01094	0.0311906	-0.105203	0.447077	0.133552	0.66753
29676011	3	G	T	LOC_Os03g51750	not assigned.unknown	Upstream		3.4341	0.6539	Combined	mrMLM	Grain_length	Raw	0.176465	2.15043	0.161795	2.53766	-0.127605	1.57016	0.167613	1.67515	0.204325	2.65341	-0.118738	1.32214
29683214	3	C	G	LOC_Os03g51760	not assigned.unknown	Upstream		3.3379	0.5762	Combined	FASTmrEMMA	Grain_shape	Raw	-0.141193	1.63208	-0.150064	2.43206	0.144692	2.07869	-0.119727	1.07101	-0.16881	2.0897	0.123707	1.5061
29701427	3	T	G	LOC_Os03g51780	not assigned.unknown	Upstream		5.2316	0.8027	Combined	mrMLM	Grain_shape	Raw	0.203789	2.8388	0.190883	3.48239	-0.158081	2.28943	0.174638	1.83512	0.221118	3.12472	-0.134302	1.63386
3075111	3	C	T	LOC_Os03g06120	not assigned.unknown	Downstream		8.9401	5.0464	Japonica	mrMLM	Grain_width	Raw	0.0718113	0.529602	0.169963	2.30349	-0.2501	3.45476	0.004579	0.0187711	0.140174	1.26151	-0.251085	2.93569
3102751	3	T	C	LOC_Os03g06190	DNA.synthesis/chromatin structure	Upstream		7.1944	6.1423	Combined	mrMLM	Grain_width	Raw	0.0307029	0.0903687	-0.249643	1.67219	0.372454	2.91529	-0.0315925	0.0799563	-0.259494	1.2519	0.286037	1.65547
32157252	3	C	A	LOC_Os03g56410	not assigned.no ontology	3_prime_UTR		8.6895	10.5144	Combined	mrMLM	Grain_width	Cooked	-0.0532292	0.156774	0.13319	0.608694	-0.213308	1.09267	0.0404174	0.098415	0.274931	1.25561	-0.354662	2.14278
33036247	3	G	A	LOC_Os03g58000	not assigned.unknown	Upstream		3.0109	1.8812	Combined	mrMLM	Grain_shape	Raw	-0.141227	1.23769	-0.184762	2.54907	0.197853	2.58883	-0.178239	1.48597	-0.268389	3.35525	0.188809	2.19806
33938499	3	C	T	LOC_Os03g59590	signalling.G-proteins	Upstream		4.5293	1.7432	Combined	mrMLM	Grain_shape	Raw	0.221629	2.64141	0.204247	3.12541	-0.171835	2.11499	0.207339	1.93979	0.259077	3.25173	-0.145709	1.48201
33968341	3	C	T	LOC_Os03g59660	cell.vesicle transport	Upstream		3.728	0.466	Combined	FASTmrEMMA	Grain_width	Cooked	-0.0294531	0.289884	-0.0655777	1.06209	0.0730504	1.12984	-0.0161559	0.117156	-0.0980686	1.35689	0.153568	3.08318
34005141	3	G	A	LOC_Os03g59730	development.unspecified	synonymous	Ala→Ala	12.8675	1.0575	Combined	mrMLM	Grain_width	Cooked	0.0145098	0.110746	-0.0227797	0.221994	0.0485174	0.52796	0.0768912	0.676354	-0.0447041	0.375001	0.170846	2.89321
3443236	3	G	A	LOC_Os03g06760	development.unspecified	Downstream		4.7481	1.1464	Indica	mrMLM	Grain_length	Raw	0.39779	4.38588	0.328918	3.66434	-0.179505	1.23041	0.19944	1.25729	0.193124	1.2241	-0.0377746	0.133396
35098935	3	C	G	LOC_Os03g61910	not assigned.unknown	Upstream		5.3136	2.3115	Indica	mrMLM	Grain_shape	Raw	-0.259526	1.82865	-0.331751	3.19331	0.285316	2.22265	-0.20794	1.16974	-0.270329	1.80449	0.181016	0.857622
35214041	3	T	C	LOC_Os03g62160	not assigned.unknown	Upstream		4.9633	0.9971	Indica	mrMLM	Grain_length	Cooked	-0.0880571	1.05726	-0.144569	2.67162	0.153818	2.65064	-0.0590915	0.546151	-0.14905	2.23231	0.189114	2.87556
35792695	3	G	T	LOC_Os03g63330	amino acid metabolism.synthesis.aspartate family.misc.homoserine.aspartate kinase	intron		7.5615	1.7669	Indica	mrMLM	Grain_length	Raw	-0.212872	3.41303	-0.133636	1.81787	0.0330789	0.24451	-0.19432	2.64734	-0.131298	1.43158	-0.0245777	0.142973
36381598	3	C	T	LOC_Os03g64350	not assigned.unknown	Upstream		5.0797	0.6214	Combined	mrMLM	Grain_length	Raw	-0.130745	1.79502	-0.109424	1.81051	0.0703955	0.845675	-0.0435118	0.323214	-0.0838772	0.873995	0.0757951	0.875018
4115252	3	G	A	LOC_Os03g08050	protein.synthesis.elongation	Downstream		4.6501	1.6682	Indica	mrMLM	Grain_shape	Raw	-0.204377	2.07011	-0.213805	2.59232	0.169549	1.62138	-0.178891	1.52127	-0.218722	2.15309	0.147687	1.02349
5165127	3	T	A	LOC_Os03g10190	protein.aa activation.serine-tRNA ligase	Upstream		6.2309	6.8031	Indica	mrMLM	Grain_length	Cooked	0.200533	1.68014	0.107376	0.763878	-0.0216748	0.104285	0.29514	3.01598	0.158406	1.12697	0.137887	0.836251
5269956	3	C	T	LOC_Os03g10330	not assigned.unknown	Upstream		3.3586	0.9476	Combined	FASTmrEMMA	Grain_width	Cooked	-0.167366	2.41572	0.0407909	0.389398	-0.197602	3.79767	-0.00487445	0.0252814	0.138746	1.58348	-0.205839	3.37103
5352126	3	G	T	LOC_Os03g10510	transport.porins	Upstream		5.9672	2.4863	Japonica	FASTmrEMMA	Grain_length	Raw	-0.279194	3.55115	-0.079195	0.599031	-0.0633526	0.365686	-0.209363	1.4912	-0.065739	0.365837	-0.103652	0.613178
545804	3	A	G	LOC_Os03g01890	development.unspecified	Upstream		6.563	2.058	Indica	mrMLM	Grain_length	Raw	-0.240321	2.87195	-0.118496	1.06336	-0.0406139	0.235034	-0.264595	3.03009	-0.179538	1.63403	-0.0715085	0.388709
7104613	3	T	C	LOC_Os03g13170	protein.degradation.ubiquitin	synonymous	Gln→Gln	5.85	0.6523	Combined	mrMLM	Grain_width	Cooked	0.116186	1.29031	0.00115634	0.00795264	0.131071	1.80621	0.177594	1.90424	-0.00693008	0.0387126	0.188181	2.69692
7641982	3	G	A	LOC_Os03g14070	not assigned.unknown	Upstream		4.9558	1.7738	Combined	FASTmrEMMA	Grain_length	Cooked	0.180761	2.0162	0.0758097	0.706406	0.0407398	0.288734	0.254278	2.84182	0.115073	0.934774	0.131081	1.29301
7829320	3	G	A	LOC_Os03g14380	protein.degradation.autophagy	Upstream		6.2289	4.3669	Combined	ISIS EM-BLASSO	Grain_width	Raw	0.0858479	0.566327	0.241813	3.68907	-0.284957	4.42138	0.145237	0.984903	0.251297	2.69435	-0.219859	2.49207
10425171	4	C	T	LOC_Os04g18760	not assigned.unknown	Downstream		5.4157	2.6628	Japonica	FASTmrEMMA	Grain_length	Raw	0.365009	3.27343	0.274846	2.51997	-0.234765	1.55837	0.208575	0.990404	0.213196	1.41676	-0.164399	0.887616
11348462	4	A	C	LOC_Os04g20290	not assigned.unknown	intron		4.1792	3.0923	Combined	FASTmrEMMA	Grain_width	Raw	0.234489	1.28112	0.30653	2.58989	-0.346193	2.85831	0.0483686	0.136416	0.151372	0.624631	-0.162836	0.77189
11370709	4	A	G	LOC_Os04g20320	not assigned.unknown	Downstream		4.3356	2.316	Combined	mrMLM	Grain_width	Raw	0.266893	1.81383	0.303824	2.97201	-0.285736	2.40591	0.0471586	0.146308	0.170046	0.832365	-0.173134	0.953527
1152863	4	T	A	LOC_Os04g02910	lipid metabolism.lipid transfer proteins etc	Upstream		3.8969	1.7534	Indica	mrMLM	Grain_length	Cooked	-0.10623	0.835659	-0.0216364	0.127496	-0.055945	0.375934	-0.254259	3.05858	-0.152503	1.35533	-0.0951347	0.609961
11817145	4	C	T	LOC_Os04g20990	N-metabolism.misc	Upstream		9.4319	5.6014	Japonica	FASTmrEMMA	Grain_length	Raw	0.325363	4.48401	0.194555	2.26104	-0.0600035	0.334802	0.148428	0.875678	0.10228	0.668253	-0.00238105	0.00952906
118919	4	T	C	LOC_Os04g01160	protein.degradation.ubiquitin.E3.RING	Downstream		4.6803	2.3978	Indica	ISIS EM-BLASSO	Grain_length	Cooked	-0.119391	1.32924	-0.07853	0.812997	0.0354117	0.263525	-0.214081	3.1243	-0.171987	2.21108	0.009162	0.0486976
1213296	4	G	A	LOC_Os04g02980	protein.degradation.subtilases	intron		3.4425	1.0112	Combined	mrMLM	Grain_length	Cooked	0.137308	2.28051	0.117589	2.3415	-0.0771642	1.09046	0.186153	2.96564	0.170381	2.97933	-0.0421494	0.416379
13264772	4	A	T	LOC_Os04g23250	not assigned.unknown	nonsynonymous	Lys→Met	3.6426	2.5463	Indica	ISIS EM-BLASSO	Grain_length	Cooked	-0.196049	1.72988	-0.158193	1.42808	0.0875932	0.5727	-0.288834	3.03184	-0.257452	2.54983	0.065585	0.316529
13270156	4	G	A	LOC_Os04g23250	not assigned.unknown	Downstream		4.6989	1.586	Indica	ISIS EM-BLASSO	Grain_shape	Cooked	-0.163648	1.54635	-0.174786	1.97766	0.134953	1.19393	-0.259353	2.97471	-0.274872	3.37623	0.111004	0.710538
13270156	4	G	A	LOC_Os04g23250	not assigned.unknown	Downstream		6.6699	0.6691	Combined	mrMLM	Grain_shape	Cooked	-0.17549	1.69996	-0.140341	1.59895	0.112238	1.03808	-0.27738	3.02771	-0.270399	3.34797	0.098424	0.803354
13270156	4	G	A	LOC_Os04g23250	not assigned.unknown	Downstream		8.1216	1.9091	Indica	mrMLM	Grain_shape	Cooked	-0.163648	1.54635	-0.174786	1.97766	0.134953	1.19393	-0.259353	2.97471	-0.274872	3.37623	0.111004	0.710538
13349478	4	T	C	LOC_Os04g23360	DNA.unspecified	splice_region&intron		5.1872	0.8999	Combined	FASTmrEMMA	Grain_shape	Raw	0.197545	3.15478	0.194038	4.04787	-0.145454	2.20855	0.108392	0.918235	0.15956	1.93126	-0.0911426	0.889128
16417966	4	T	C	LOC_Os04g27790	secondary metabolism.isoprenoids.terpenoids	Upstream		4.7244	1.5725	Japonica	FASTmrEMMA	Grain_width	Cooked	-0.0312632	0.24493	0.0625167	0.711005	-0.138826	1.92316	-0.145424	1.5384	-0.00335642	0.0215659	-0.186366	2.88668
16782751	4	C	T	LOC_Os04g28360	not assigned.unknown	Upstream		6.5744	9.156	Japonica	FASTmrEMMA	Grain_length	Cooked	-0.206529	3.13927	-0.156559	2.37414	0.0357852	0.238047	-0.287015	3.64868	-0.236154	3.41711	0.0472935	0.292412
16796656	4	G	A	LOC_Os04g28370	not assigned.unknown	Upstream		4.1788	2.7401	Japonica	mrMLM	Grain_length	Cooked	-0.247148	4.30293	-0.198118	3.56469	0.0966073	0.880831	-0.306127	4.12066	-0.28129	4.72045	0.0871142	0.653843
16837544	4	G	A	LOC_Os04g28450	not assigned.unknown	Upstream		3.5902	1.7063	Japonica	mrMLM	Grain_shape	Raw	0.191155	3.07074	0.162132	2.76553	-0.090567	0.855444	0.232968	2.70419	0.233087	3.43618	-0.118049	1.0202
16900765	4	G	A	LOC_Os04g28530	not assigned.unknown	Upstream		4.95	2.1266	Japonica	mrMLM	Grain_length	Raw	0.220672	4.24486	0.176268	3.42693	-0.0612247	0.524776	0.188214	2.02765	0.178497	2.33824	-0.0685732	0.504558
169444	4	A	G	NA	NA	Intergenic		4.2901	0.3612	Combined	mrMLM	Grain_width	Cooked	-0.0091526	0.0615641	0.0882679	1.2475	-0.134962	2.21294	-0.0805702	0.685296	0.0821127	0.800769	-0.200349	3.72709
18142929	4	G	T	LOC_Os04g30390	not assigned.unknown	Downstream		7.5523	3.0387	Japonica	FASTmrEMMA	Grain_shape	Cooked	-0.232266	3.07314	-0.171186	2.23536	0.0948632	0.719365	-0.27156	2.71209	-0.221964	2.57513	0.0626432	0.367551
18183695	4	C	T	LOC_Os04g30440	signalling.receptor kinases.DUF 26	nonsynonymous	Asp→Asn	3.2894	4.3075	Combined	mrMLM	Grain_length	Cooked	-0.0473035	0.184897	-0.0314747	0.142878	0.0045809	0.0174	-0.247803	1.4548	-0.161001	0.864206	-0.0470884	0.201445
18865102	4	A	G	LOC_Os04g31530	not assigned.unknown	Upstream		5.8173	4.7556	Indica	mrMLM	Grain_shape	Cooked	-0.126341	0.656656	-0.109813	0.609161	0.0352535	0.138304	-0.249774	1.63712	-0.279742	2.014	0.0787405	0.295431
19191120	4	A	T	LOC_Os04g32030	metal handling.binding, chelation and storage	intron		5.9485	2.1898	Indica	FASTmrEMMA	Grain_width	Raw	0.14764	1.84644	0.21745	4.15962	-0.199241	3.22678	0.135687	1.46906	0.161916	1.99503	-0.0950989	0.779819
19588963	4	C	T	LOC_Os04g32540	protein.degradation.serine protease	Upstream		3.1955	1.1071	Japonica	mrMLM	Grain_width	Raw	-0.0299843	0.163539	0.138124	1.44654	-0.300483	4.13601	-0.0816539	0.415348	0.103266	0.709932	-0.277326	3.00385
198540	4	A	G	LOC_Os04g01250	not assigned.no ontology	Upstream		5.643	0.687	Combined	mrMLM	Grain_width	Raw	0.0197594	0.144118	0.0994549	1.51713	-0.152389	2.74406	-0.0523704	0.389641	0.0886249	0.904341	-0.185642	3.31958
20286185	4	A	G	LOC_Os04g33540	not assigned.unknown	splice_region&intron		10.9923	8.7757	Japonica	ISIS EM-BLASSO	Grain_length	Raw	0.238058	2.63746	0.148737	1.4483	0.00212764	0.0089259	0.436752	4.83275	0.262933	2.61045	0.123579	0.733893
20322890	4	T	G	LOC_Os04g33570	development.unspecified	Upstream		6.6138	6.5502	Japonica	ISIS EM-BLASSO	Grain_length	Cooked	-0.206247	2.49389	-0.126328	1.36793	-0.00184483	0.00889285	-0.32637	3.75722	-0.196614	2.14063	-0.0930462	0.631479
20417781	4	G	A	LOC_Os04g33740	minor CHO metabolism.others	Upstream		3.1919	1.4242	Indica	mrMLM	Grain_length	Cooked	0.055765	0.514345	0.0503644	0.50641	-0.0216265	0.166961	0.145737	1.9495	0.136835	1.80194	-0.0324207	0.221987
20489946	4	C	T	LOC_Os04g33820	protein.degradation.ubiquitin.E3.SCF.FBOX	Upstream		12.822	3.1442	Indica	mrMLM	Grain_length	Raw	0.0892811	0.497652	0.191033	1.71338	-0.228277	2.05821	0.0577286	0.26327	0.152713	0.983826	-0.185821	1.15811
21556033	4	G	A	LOC_Os04g35430	RNA.regulation of transcription.PHD finger transcription factor	Downstream		4.2943	0.9576	Indica	mrMLM	Grain_length	Cooked	-0.0425042	0.302046	0.0678064	0.624394	-0.151558	1.92186	-0.0436905	0.290827	0.0708965	0.552897	-0.214313	2.61049
22051045	4	C	T	NA	NA	Intergenic		7.0492	0.5041	Combined	mrMLM	Grain_width	Cooked	-0.0281683	0.131581	-0.104825	0.869243	0.151214	1.3771	-0.0122242	0.0472458	-0.145677	1.03383	0.194181	1.89142
23604552	4	G	A	LOC_Os04g39600	cell wall.cell wall proteins.AGPs.AGP	Upstream		4.5004	0.499	Combined	mrMLM	Grain_shape	Raw	0.207962	1.96597	0.192882	2.35604	-0.174007	1.81038	0.13762	0.885603	0.182371	1.53686	-0.114447	0.894723
23858190	4	A	G	LOC_Os04g40070	protein.degradation.ubiquitin.E3.RING	Upstream		3.6331	0.9187	Indica	ISIS EM-BLASSO	Grain_shape	Raw	0.11387	0.758557	0.194901	1.96869	-0.214564	2.093	-0.00071991	0.00280591	0.0746485	0.402935	-0.128965	0.752659
24044666	4	C	A	LOC_Os04g40460	misc.cytochrome P450	synonymous	Leu→Leu	3.3619	1.3779	Indica	mrMLM	Grain_shape	Raw	0.223338	1.90438	0.2131	2.02978	-0.127209	0.829938	0.120485	0.679933	0.139534	0.855773	-0.0847726	0.385848
24312006	4	A	G	LOC_Os04g40960	not assigned.unknown	Upstream		3.1895	2.4448	Combined	mrMLM	Grain_length	Cooked	0.25097	3.40876	0.163845	2.26729	-0.0757109	0.644971	0.252902	2.87931	0.21567	2.53332	-0.0417396	0.281865
24337036	4	C	T	LOC_Os04g41000	not assigned.unknown	Upstream		3.1546	3.4342	Indica	ISIS EM-BLASSO	Grain_length	Raw	0.371092	3.10464	0.233413	1.6707	-0.0497573	0.192186	0.352897	2.58581	0.265372	1.65802	0.0149532	0.0430688
24409364	4	T	G	LOC_Os04g41150	not assigned.unknown	Downstream		5.7162	2.1843	Indica	fastmrEMMA	Grain_length	Raw	0.201611	3.31499	0.087558	0.996196	0.044826	0.365016	0.170435	2.23009	0.108514	1.11873	0.0518253	0.358436
26869040	4	C	T	LOC_Os04g45420	not assigned.unknown	synonymous	Ala→Ala	6.8313	2.6934	Combined	mrMLM	Grain_shape	Cooked	-0.116081	0.764578	-0.0857496	0.643166	0.0157423	0.0783941	-0.245103	1.97436	-0.23439	2.11328	0.0747428	0.455493
28438861	4	C	T	LOC_Os04g47870	development.unspecified	intron		4.0796	1.5082	Combined	ISIS EM-BLASSO	Grain_shape	Cooked	0.130194	1.54898	0.108449	1.51306	-0.0882321	1.00217	0.257868	3.71279	0.246511	4.03939	-0.0594955	0.502656
28514744	4	C	T	LOC_Os04g47950	not assigned.unknown	nonsynonymous	Ala→Val	4.3214	2.033	Combined	mrMLM	Grain_shape	Raw	-0.206409	1.56886	-0.260242	3.07689	0.249817	2.58865	-0.168981	0.951923	-0.266677	2.21953	0.213643	1.79444
28514744	4	C	T	LOC_Os04g47950	not assigned.unknown	nonsynonymous	Ala→Val	6.2418	2.951	Combined	FASTmrEMMA	Grain_shape	Raw	-0.206409	1.56886	-0.260242	3.07689	0.249817	2.58865	-0.168981	0.951923	-0.266677	2.21953	0.213643	1.79444
31016530	4	A	G	LOC_Os04g52200	RNA.RNA binding	Upstream		7.2682	1.8114	Combined	FASTmrEMMA	Grain_width	Cooked	-0.0560998	0.686891	0.0362241	0.476877	-0.101998	1.98047	-0.0988974	1.25441	0.0479049	0.508787	-0.177309	4.32701
31053944	4	A	G	LOC_Os04g52250	not assigned.unknown	Downstream		6.0182	5.5027	Indica	mrMLM	Grain_length	Raw	-1.22568	2.90955	-0.751944	1.50626	-0.173657	0.193369	-1.01426	1.91012	-0.617288	0.909603	-0.484929	0.574541
31163954	4	C	T	NA	NA	Intergenic		5.4902	4.0544	Japonica	mrMLM	Grain_width	Cooked	0.0244957	0.148754	-0.0944078	0.980217	0.132634	1.31083	0.00704822	0.0307795	-0.106251	0.910989	0.1981	2.18441
31272525	4	A	G	LOC_Os04g52590	signalling.receptor kinases.leucine rich repeat VIII.VIII-2	Upstream		3.0507	1.5223	Indica	mrMLM	Grain_length	Raw	0.156892	1.34703	0.23944	3.1281	-0.226561	2.60528	0.0937724	0.588621	0.157119	1.26744	-0.156336	1.11271
31363564	4	G	A	LOC_Os04g52690	protein.degradation.AAA type	Downstream		5.2769	2.0875	Indica	FASTmrEMMA	Grain_width	Cooked	0.00420767	0.0292779	-0.101838	1.52624	0.15649	2.82128	0.0193979	0.141309	-0.0979759	1.16858	0.195952	3.14677
31393051	4	A	C	LOC_Os04g52710	amino acid metabolism.synthesis.histidine.imidazoleglycerol-phosphate dehydratase	3_prime_UTR		4.0551	0.676	Indica	FASTmrEMMA	Grain_shape	Raw	-0.105169	1.15628	-0.162247	2.69556	0.154421	2.29901	-0.153255	1.92826	-0.204617	3.20852	0.146239	1.61391
31393292	4	G	A	LOC_Os04g52710	amino acid metabolism.synthesis.histidine.imidazoleglycerol-phosphate dehydratase	3_prime_UTR		5.3568	1.9091	Indica	ISIS EM-BLASSO	Grain_shape	Cooked	-0.096607	1.02716	-0.137339	2.0572	0.12125	1.55675	-0.173555	2.38141	-0.211626	3.42508	0.129964	1.34614
31711853	4	A	G	LOC_Os04g53240	cell.organisation	Downstream		8.3513	1.843	Indica	mrMLM	Grain_length	Cooked	0.0320238	0.21961	0.125926	1.60746	-0.173483	2.48395	-0.0436706	0.298213	0.105284	0.995732	-0.261504	3.81785
31790620	4	C	T	LOC_Os04g53370	not assigned.unknown	Downstream		9.6316	3.2609	Combined	FASTmrEMMA	Grain_length	Cooked	0.0612375	0.867774	0.00192865	0.0198526	0.0374978	0.51521	0.143241	2.66748	0.0627985	0.844908	0.0657978	1.02906
31806676	4	A	G	LOC_Os04g53400	protein.degradation.ubiquitin.E3.BTB/POZ Cullin3.BTB/POZ	Upstream		8.7284	0.8513	Combined	mrMLM	Grain_width	Raw	0.0898739	0.880133	0.141892	2.37578	-0.165637	2.7874	0.0325705	0.202463	0.131267	1.48512	-0.161175	2.4238
31811147	4	G	T	LOC_Os04g53410	protein.degradation.ubiquitin.E3.BTB/POZ Cullin3.BTB/POZ	Upstream		5.6246	0.5825	Combined	FASTmrEMMA	Grain_width	Raw	-0.0257535	0.22392	-0.0966227	1.76575	0.13173	2.66405	0.00657625	0.0435843	-0.0804292	0.960354	0.12071	2.10216
32932557	4	T	C	LOC_Os04g55360	protein.degradation.ubiquitin.ubiquitin protease	Downstream		3.2114	0.8267	Combined	mrMLM	Grain_shape	Cooked	0.0997303	1.50316	0.0468152	0.635618	-0.0189523	0.18744	0.14382	2.12877	0.149514	2.64378	-0.0635312	0.786816
34771174	4	C	A	LOC_Os04g58430	not assigned.unknown	Upstream		5.3394	2.2103	Indica	mrMLM	Grain_length	Cooked	-0.0133891	0.076069	0.0991874	1.01294	-0.169751	2.25759	-0.00241758	0.0123361	0.133445	1.31008	-0.247464	3.21664
405307	4	G	A	LOC_Os04g01600	PS.photorespiration.hydroxypyruvate reductase	3_prime_UTR		3.891	1.518	Indica	mrMLM	Grain_length	Raw	-0.185472	2.81349	-0.100967	1.22274	0.00931965	0.0610382	-0.193076	2.75002	-0.148657	1.82444	0.00826639	0.0452843
4264423	4	C	A	NA	NA	Intergenic		6.3814	1.6817	Indica	mrMLM	Grain_length	Cooked	-0.0822767	0.841438	-0.142629	2.26931	0.155158	2.3848	-0.10826	1.15819	-0.226936	4.01063	0.237163	3.74897
4264423	4	C	A	NA	NA	Intergenic		6.6793	1.5855	Combined	FASTmrEMMA	Grain_shape	Cooked	-0.0483884	0.427787	-0.0938481	1.41994	0.11707	1.83345	-0.074522	0.653466	-0.191682	3.2285	0.195062	3.96207
4264423	4	C	A	NA	NA	Intergenic		7.2072	2.8309	Indica	FASTmrEMMA	Grain_width	Cooked	-0.0822767	0.841438	-0.142629	2.26931	0.155158	2.3848	-0.10826	1.15819	-0.226936	4.01063	0.237163	3.74897
4264423	4	C	A	NA	NA	Intergenic		8.8913	1.6307	Combined	FASTmrEMMA	Grain_width	Cooked	-0.0483884	0.427787	-0.0938481	1.41994	0.11707	1.83345	-0.074522	0.653466	-0.191682	3.2285	0.195062	3.96207
4354243	4	C	T	LOC_Os04g08190	not assigned.unknown	synonymous	Ser→Ser	8.7413	1.0188	Combined	mrMLM	Grain_width	Cooked	0.00870532	0.0514837	-0.0594127	0.605594	0.103092	1.23366	0.0114057	0.0611917	-0.115657	1.16931	0.179242	2.80345
4747747	4	G	A	LOC_Os04g08749	not assigned.unknown	Upstream		6.0863	1.5228	Indica	mrMLM	Grain_length	Raw	-0.203598	3.40466	-0.166269	2.80858	0.0791859	0.810787	-0.14605	1.7754	-0.194209	2.91926	0.158957	1.82933
5870920	4	A	T	LOC_Os04g10800	transport.phosphate	Downstream		4.0324	2.2103	Indica	mrMLM	Grain_shape	Cooked	0.155544	0.349719	0.240234	0.709012	-0.295742	0.90415	0.488648	1.65953	0.650257	2.71579	-0.437746	1.27037
7269679	4	C	T	LOC_Os04g13170	not assigned.unknown	Upstream		3.7034	1.4903	Japonica	FASTmrEMMA	Grain_shape	Cooked	0.151782	0.998432	0.212627	2.05846	-0.172393	1.18002	0.233529	1.41293	0.334834	3.55579	-0.288648	2.50261
7546505	4	T	C	LOC_Os04g13530	DNA.synthesis/chromatin structure.histone.core.H2A	nonsynonymous	Val→Ala	5.6289	7.9894	Indica	ISIS EM-BLASSO	Grain_shape	Cooked	0.881062	3.54131	0.788393	3.38839	-0.453779	1.23305	0.8967	3.2504	1.11415	4.91732	-0.607872	1.51573
11330228	5	G	A	LOC_Os05g19480	protein.degradation.ubiquitin.E3.RING	Upstream		9.3197	0.9818	Combined	mrMLM	Grain_width	Raw	0.102424	0.965829	0.131897	1.86725	-0.14241	1.91314	0.0851041	0.614036	0.164164	1.86115	-0.12678	1.42932
1147519	5	C	T	LOC_Os05g03030	protein.synthesis.ribosomal protein.prokaryotic.chloroplast.50S subunit.L10	Upstream		4.5468	1.4918	Combined	mrMLM	Grain_length	Raw	-0.244992	3.62542	-0.152812	2.17836	0.0123936	0.0774071	-0.306202	4.14265	-0.195794	2.25291	-0.0273311	0.16921
12329068	5	G	A	LOC_Os05g20960	not assigned.unknown	Upstream		7.2312	2.6947	Combined	mrMLM	Grain_width	Cooked	-0.0138859	0.0465943	-0.0810317	0.433255	0.105122	0.566744	-0.0289928	0.0915139	-0.173175	0.927068	0.217762	1.55092
14287508	5	A	G	LOC_Os05g24680	not assigned.unknown	synonymous	Asn→Asn	4.7852	3.1115	Indica	mrMLM	Grain_shape	Cooked	1.3959	2.23911	1.14041	1.84812	-0.506077	0.507008	1.85769	3.23841	1.82722	3.23157	-0.654631	0.579193
14287508	5	A	G	LOC_Os05g24680	not assigned.unknown	synonymous	Asn→Asn	8.9155	11.8206	Indica	ISIS EM-BLASSO	Grain_shape	Cooked	1.3959	2.23911	1.14041	1.84812	-0.506077	0.507008	1.85769	3.23841	1.82722	3.23157	-0.654631	0.579193
15531910	5	G	A	LOC_Os05g26770	not assigned.unknown	Upstream		4.4438	0.8752	Japonica	FASTmrEMMA	Grain_shape	Raw	0.294463	3.21043	0.258997	3.16333	-0.185633	1.42874	0.397074	3.66029	0.340784	3.79257	-0.100744	0.522698
15531910	5	G	A	LOC_Os05g26770	not assigned.unknown	Upstream		6.1037	1.5796	Japonica	FASTmrEMMA	Grain_length	Raw	0.294463	3.21043	0.258997	3.16333	-0.185633	1.42874	0.397074	3.66029	0.340784	3.79257	-0.100744	0.522698
16070956	5	T	C	LOC_Os05g27610	not assigned.unknown	Downstream		4.3019	2.143	Indica	mrMLM	Grain_shape	Raw	0.0640154	0.332215	0.199216	1.91922	-0.27569	3.10718	0.114299	0.671451	0.190324	1.45345	-0.179187	1.1817
16090298	5	G	A	LOC_Os05g27650	not assigned.unknown	Downstream		6.2258	1.7836	Indica	FASTmrEMMA	Grain_width	Raw	-0.00583403	0.0403591	0.0872114	1.17304	-0.149908	2.58863	-0.0504276	0.442111	-0.0031329	0.0203772	-0.0604737	0.516048
18097340	5	C	T	LOC_Os05g31130	not assigned.unknown	nonsynonymous	Arg→Gln	4.9162	3.1886	Indica	mrMLM	Grain_length	Raw	0.21032	2.4297	0.0991709	0.880465	-0.0041071	0.0218788	0.120074	0.957337	0.0285295	0.15394	0.0830119	0.531523
19387728	5	A	G	NA	NA	Intergenic		3.9814	1.2786	Combined	FASTmrEMMA	Grain_length	Raw	0.183579	3.65079	0.180994	4.81953	-0.138872	2.71886	0.184078	2.83922	0.172585	2.97266	-0.0472124	0.473462
23217700	5	G	T	LOC_Os05g39540	transport.metal	Downstream		3.922	1.4509	Indica	FASTmrEMMA	Grain_width	Cooked	-0.0450159	0.38439	0.0278374	0.237541	-0.0912284	1.08406	-0.0210942	0.144939	0.0837604	0.845845	-0.185603	2.59305
23217700	5	G	T	LOC_Os05g39540	transport.metal	Downstream		5.1914	1.2229	Indica	mrMLM	Grain_length	Cooked	-0.0450159	0.38439	0.0278374	0.237541	-0.0912284	1.08406	-0.0210942	0.144939	0.0837604	0.845845	-0.185603	2.59305
24049873	5	T	C	LOC_Os05g41030	misc.protease inhibitor/seed storage/lipid transfer protein (LTP) family protein	Upstream		4.208	0.2084	Combined	FASTmrEMMA	Grain_width	Raw	0.108747	1.39711	0.145823	2.91812	-0.138673	2.39438	0.0748704	0.62183	0.109245	1.2369	-0.0627268	0.599089
24452871	5	C	T	NA	NA	Intergenic		5.4837	2.8045	Combined	mrMLM	Grain_length	Raw	0.248726	2.35798	0.212198	2.45234	-0.145208	1.21849	0.232842	1.7557	0.229162	1.96244	-0.0511386	0.275447
24511056	5	C	T	LOC_Os05g41850	not assigned.unknown	synonymous	Ser→Ser	3.3719	1.0126	Indica	ISIS EM-BLASSO	Grain_length	Raw	-0.254506	3.1582	-0.201321	2.49821	0.117848	1.02969	-0.227967	2.43732	-0.216161	2.27825	0.0855897	0.516545
24511056	5	C	T	LOC_Os05g41850	not assigned.unknown	synonymous	Ser→Ser	3.7307	1.4713	Indica	mrMLM	Grain_length	Raw	-0.254506	3.1582	-0.201321	2.49821	0.117848	1.02969	-0.227967	2.43732	-0.216161	2.27825	0.0855897	0.516545
25140196	5	A	G	LOC_Os05g43220	signalling.receptor kinases.DUF 26	Downstream		4.6844	1.4955	Combined	FASTmrEMMA	Grain_width	Raw	-0.167856	1.74032	-0.225374	3.81605	0.254125	4.22517	-0.144678	1.11262	-0.241505	2.91874	0.201988	2.48362
25211427	5	C	T	LOC_Os05g43350	not assigned.unknown	nonsynonymous	Val→Ile	5.566	1.911	Indica	mrMLM	Grain_shape	Cooked	-0.102435	0.609921	-0.118141	0.846271	0.0737855	0.413774	-0.137752	0.853106	-0.240393	2.05675	0.189217	1.23736
26469972	5	A	G	LOC_Os05g45670	not assigned.unknown	Upstream		7.6286	4.3781	Indica	mrMLM	Grain_shape	Cooked	-0.180899	0.853609	-0.24142	1.51985	0.207706	1.13815	-0.258484	1.35248	-0.421492	3.07817	0.386115	2.33977
27637703	5	T	C	LOC_Os05g48210	not assigned.unknown	Upstream		3.2793	1.6687	Indica	mrMLM	Grain_length	Cooked	-0.291093	2.65041	-0.205324	1.74122	0.0855416	0.458483	-0.338825	3.15826	-0.321078	2.94743	0.0751786	0.315388
27890252	5	G	A	LOC_Os05g48660	signalling.receptor kinases.leucine rich repeat VI	Upstream		3.6505	0.6188	Combined	FASTmrEMMA	Grain_width	Raw	0.0238759	0.216511	0.109667	2.24943	-0.180012	4.69771	0.015279	0.104844	0.131683	2.02572	-0.187401	3.99136
27890252	5	G	A	LOC_Os05g48660	signalling.receptor kinases.leucine rich repeat VI	Upstream		4.5541	1.7795	Japonica	mrMLM	Grain_width	Raw	-0.0230936	0.192119	0.0875606	1.30676	-0.180853	3.31089	0.0321666	0.208302	0.15082	2.17092	-0.211824	3.44836
27890252	5	G	A	LOC_Os05g48660	signalling.receptor kinases.leucine rich repeat VI	Upstream		7.0844	1.3517	Combined	mrMLM	Grain_width	Raw	0.0238759	0.216511	0.109667	2.24943	-0.180012	4.69771	0.015279	0.104844	0.131683	2.02572	-0.187401	3.99136
4782310	5	G	T	LOC_Os05g08730	not assigned.unknown	Upstream		5.8192	1.7023	Combined	FASTmrEMMA	Grain_length	Cooked	-0.158275	2.00602	-0.170019	3.06949	0.179174	3.03457	-0.197805	2.40281	-0.178012	2.32176	0.0536206	0.459055
4829003	5	A	G	LOC_Os05g08790	RNA.regulation of transcription.Orphan family	Downstream		3.933	1.3449	Indica	mrMLM	Grain_length	Cooked	-0.156767	2.20646	-0.181877	3.28494	0.165014	2.47946	-0.189039	2.69796	-0.170127	2.31813	0.0463034	0.314484
4829441	5	T	C	LOC_Os05g08790	RNA.regulation of transcription.Orphan family	Downstream		4.5836	0.5366	Combined	mrMLM	Grain_shape	Raw	-0.14108	2.17835	-0.155875	3.51767	0.152574	3.06185	-0.138287	1.75823	-0.147163	2.23162	0.0714544	0.857981
4913718	5	A	G	LOC_Os05g08890	not assigned.unknown	Upstream		9.3213	0.8279	Combined	FASTmrEMMA	Grain_shape	Raw	-0.195407	1.70271	-0.244834	3.36781	0.277678	3.78696	-0.228344	1.83639	-0.269128	2.76689	0.15386	1.33054
5003506	5	A	T	LOC_Os05g09020	RNA.regulation of transcription.WRKY domain transcription factor family	Upstream		7.0053	5.4332	Japonica	ISIS EM-BLASSO	Grain_length	Cooked	-0.159484	1.42284	-0.172093	1.98546	0.17214	1.59051	-0.247922	2.13612	-0.25624	3.15629	0.154198	1.25628
5023459	5	G	A	LOC_Os05g09040	not assigned.unknown	Upstream		6.0535	0.7614	Combined	mrMLM	Grain_shape	Cooked	-0.122276	1.84446	-0.161513	4.0193	0.185956	4.64836	-0.160088	2.37991	-0.20617	4.25563	0.132625	2.37251
5237830	5	G	A	LOC_Os05g09360	not assigned.no ontology.glycine rich proteins	Upstream		6.9122	1.7343	Combined	FASTmrEMMA	Grain_shape	Cooked	-0.097024	1.01268	-0.181398	3.75558	0.22786	5.07994	-0.164352	1.94316	-0.229651	3.9411	0.170337	2.83288
5237830	5	G	A	LOC_Os05g09360	not assigned.no ontology.glycine rich proteins	Upstream		15.0314	1.792	Combined	FASTmrEMMA	Grain_width	Raw	-0.097024	1.01268	-0.181398	3.75558	0.22786	5.07994	-0.164352	1.94316	-0.229651	3.9411	0.170337	2.83288
5295453	5	G	T	LOC_Os05g09430	not assigned.unknown	Upstream		4.4092	3.8341	Japonica	FASTmrEMMA	Grain_shape	Raw	-0.29537	3.45462	-0.289915	4.1956	0.35094	4.59146	-0.182778	1.13878	-0.293907	3.37189	0.307944	3.3106
5308467	5	T	C	LOC_Os05g09460	not assigned.unknown	Upstream		5.5924	7.7256	Japonica	ISIS EM-BLASSO	Grain_width	Raw	-0.252975	3.01412	-0.295286	4.946	0.408149	6.90548	-0.1206	0.680685	-0.276802	3.30931	0.361363	4.79068
5398957	5	C	T	LOC_Os05g09550	protein.degradation	Upstream		3.2973	1.9241	Indica	ISIS EM-BLASSO	Grain_length	Cooked	0.226678	3.79455	0.202579	3.68461	-0.133776	1.73321	0.229077	3.5679	0.218578	3.36323	-0.0886745	0.726745
544183	5	A	G	LOC_Os05g01940	protein.degradation.ubiquitin.E3.RING	Downstream		5.3013	3.5671	Combined	mrMLM	Grain_shape	Cooked	-0.155875	1.10388	-0.234571	2.79679	0.222317	2.30257	-0.171027	1.02766	-0.282432	2.61977	0.222718	2.02495
5763385	5	C	A	LOC_Os05g10580	protein.degradation.ubiquitin.E3.SCF.cullin	Upstream		5.3868	9.1581	Japonica	mrMLM	Grain_length	Cooked	-0.0729927	0.445716	-0.0984917	0.785984	0.105693	0.700705	-0.298581	2.56031	-0.30278	3.50879	0.183589	1.38176
6316803	5	G	A	LOC_Os05g11190	not assigned.unknown	Upstream		7.3724	2.5534	Indica	FASTmrEMMA	Grain_width	Raw	-0.00468728	0.0306323	-0.130586	2.0493	0.21741	4.45494	0.0129037	0.0835899	-0.0967082	1.03743	0.19379	2.74752
6316803	5	G	A	LOC_Os05g11190	not assigned.unknown	Upstream		7.7308	1.5039	Indica	mrMLM	Grain_length	Raw	-0.00468728	0.0306323	-0.130586	2.0493	0.21741	4.45494	0.0129037	0.0835899	-0.0967082	1.03743	0.19379	2.74752
6439595	5	A	G	LOC_Os05g11380	development.unspecified	Upstream		4.4186	1.2019	Japonica	FASTmrEMMA	Grain_width	Raw	0.0788146	1.01607	0.150077	3.41817	-0.206876	4.55237	0.0696021	0.583922	0.13957	2.05458	-0.176663	2.72018
6439595	5	A	G	LOC_Os05g11380	development.unspecified	Upstream		8.2117	0.7262	Combined	FASTmrEMMA	Grain_width	Raw	0.0755156	1.21644	0.142277	4.53725	-0.179425	6.12956	0.0487138	0.510004	0.125146	2.40678	-0.143905	3.37513
6439595	5	A	G	LOC_Os05g11380	development.unspecified	Upstream		8.5869	0.7297	Combined	FASTmrEMMA	Grain_shape	Raw	0.0755156	1.21644	0.142277	4.53725	-0.179425	6.12956	0.0487138	0.510004	0.125146	2.40678	-0.143905	3.37513
7452415	5	G	A	LOC_Os05g13420	not assigned.unknown	Upstream		13.4458	3.9006	Indica	mrMLM	Grain_length	Raw	-0.258157	4.02571	-0.20114	3.01051	0.075554	0.598116	-0.155643	1.5283	-0.1315	1.20594	0.0197179	0.0975433
7903251	5	A	G	LOC_Os05g14150	not assigned.unknown	Downstream		5.2424	1.6538	Combined	FASTmrEMMA	Grain_shape	Cooked	-0.0885257	1.40694	-0.109056	2.589	0.124558	2.90913	-0.16533	3.03178	-0.164303	3.51756	0.0699101	0.999984
8360508	5	A	G	LOC_Os05g14700	not assigned.unknown	Upstream		4.8023	1.2284	Combined	mrMLM	Grain_shape	Raw	-0.179356	2.74124	-0.166482	3.30817	0.130513	1.99352	-0.144865	1.61918	-0.155925	2.08475	0.0671445	0.687119
8586488	5	T	G	LOC_Os05g15130	DNA.unspecified	Upstream		3.7581	1.003	Combined	mrMLM	Grain_length	Raw	-0.234438	2.93186	-0.185135	2.66193	0.118275	1.18046	-0.19543	1.76809	-0.189976	1.94225	0.0765447	0.579962
9336741	5	G	A	LOC_Os05g16440	not assigned.unknown	nonsynonymous	Arg→Gln	8.7351	3.8334	Japonica	FASTmrEMMA	Grain_width	Raw	0.0953696	0.592286	0.154637	1.42028	-0.198235	1.65626	0.170658	0.972806	0.239589	2.16708	-0.151751	0.965191
980289	5	C	G	LOC_Os05g02710	not assigned.unknown	Downstream		7.8569	1.4396	Indica	mrMLM	Grain_length	Raw	0.0872382	0.466425	0.227138	2.18402	-0.285346	2.89785	0.167013	1.06338	0.272591	2.36164	-0.283006	2.18286
10369777	6	G	A	LOC_Os06g17860	not assigned.unknown	Upstream		3.256	1.1369	Indica	ISIS EM-BLASSO	Grain_length	Raw	-0.242481	3.84344	-0.164368	2.28182	0.0544778	0.409141	-0.294804	4.83301	-0.265771	4.12032	0.0508822	0.307023
10369777	6	G	A	LOC_Os06g17860	not assigned.unknown	Upstream		10.6579	3.6986	Indica	mrMLM	Grain_length	Cooked	-0.242481	3.84344	-0.164368	2.28182	0.0544778	0.409141	-0.294804	4.83301	-0.265771	4.12032	0.0508822	0.307023
10428814	6	C	A	LOC_Os06g17930	stress.biotic	Downstream		3.8384	1.3697	Combined	mrMLM	Grain_length	Cooked	-0.288192	4.82011	-0.155212	2.26372	0.0152063	0.0978628	-0.298022	4.1332	-0.222579	2.89127	-0.0191417	0.118519
10461162	6	C	T	LOC_Os06g17990	not assigned.unknown	Upstream		8.3012	2.5718	Japonica	FASTmrEMMA	Grain_shape	Cooked	-0.19513	2.27787	-0.230537	3.77637	0.162175	1.6402	-0.169141	1.30171	-0.235186	3.00052	0.189649	1.89187
10737979	6	A	G	LOC_Os06g18900	not assigned.unknown	Downstream		4.7386	0.8646	Combined	FASTmrEMMA	Grain_width	Cooked	-0.0612962	0.660773	-0.091953	1.57822	0.0890694	1.36903	-0.0673605	0.642861	-0.147674	2.4122	0.146331	2.81851
11631701	6	T	C	LOC_Os06g20260	not assigned.unknown	Upstream		5.8883	2.253	Japonica	FASTmrEMMA	Grain_width	Raw	0.0161154	0.108022	-0.0973039	1.25235	0.199434	3.17699	0.156241	1.53158	-0.0560748	0.447854	0.263484	4.43977
11631701	6	T	C	LOC_Os06g20260	not assigned.unknown	Upstream		9.9208	7.3859	Japonica	mrMLM	Grain_width	Cooked	0.0161154	0.108022	-0.0973039	1.25235	0.199434	3.17699	0.156241	1.53158	-0.0560748	0.447854	0.263484	4.43977
11657899	6	C	T	LOC_Os06g20290	not assigned.unknown	Upstream		8.0428	1.8083	Combined	FASTmrEMMA	Grain_width	Cooked	-0.0502519	0.661673	0.0263174	0.353335	-0.0897567	1.85928	-0.0926211	1.31052	0.0327732	0.350506	-0.150201	3.83905
117977	6	G	A	LOC_Os06g01130	not assigned.unknown	Upstream		4.7544	0.9141	Japonica	FASTmrEMMA	Grain_length	Raw	0.225288	2.54065	0.06258	0.445719	0.106327	0.741134	0.219074	1.61073	0.123573	0.850603	0.100361	0.578443
12289970	6	G	A	LOC_Os06g21250	not assigned.unknown	Downstream		4.8947	1.6188	Indica	mrMLM	Grain_length	Cooked	-0.0303003	0.18184	-0.0870185	0.791359	0.108657	1.04013	0.0557728	0.359406	-0.0761002	0.549198	0.224361	2.51915
1340007	6	G	A	LOC_Os06g03486	not assigned.unknown	Upstream		3.7089	1.109	Combined	ISIS EM-BLASSO	Grain_length	Cooked	0.110638	2.36156	0.031419	0.472794	0.0512115	0.850928	0.171491	3.93515	0.0653338	0.958422	0.0873537	1.69352
1340007	6	G	A	LOC_Os06g03486	not assigned.unknown	Upstream		4.5425	1.438	Combined	FASTmrEMMA	Grain_length	Cooked	0.110638	2.36156	0.031419	0.472794	0.0512115	0.850928	0.171491	3.93515	0.0653338	0.958422	0.0873537	1.69352
14411668	6	C	T	LOC_Os06g24570	not assigned.unknown	Downstream		3.4537	0.3685	Combined	mrMLM	Grain_width	Cooked	-0.021982	0.122278	0.0621998	0.527833	-0.206962	2.9643	-0.135029	0.988389	0.0148392	0.0736561	-0.167875	1.76802
15205351	6	G	A	LOC_Os06g25970	not assigned.unknown	Upstream		3.9643	0.9902	Combined	mrMLM	Grain_width	Raw	-0.126821	1.10508	-0.191248	2.83735	0.226812	3.42844	-0.0900286	0.569165	-0.172087	1.67305	0.138377	1.38645
1587997	6	C	G	LOC_Os06g03930	misc.cytochrome P450	Upstream		5.3294	3.7531	Indica	ISIS EM-BLASSO	Grain_width	Cooked	-0.108342	0.521653	-0.129117	0.751766	0.131272	0.71236	-0.233237	1.45351	-0.00485189	0.0156225	-0.343149	2.43474
16546107	6	T	C	LOC_Os06g29030	not assigned.unknown	synonymous	Tyr→Tyr	3.7577	0.9188	Combined	mrMLM	Grain_width	Cooked	0.0748534	0.401861	-0.0367457	0.205678	0.0823868	0.521573	0.123646	0.635794	-0.0984903	0.529267	0.278843	2.85428
1771698	6	G	T	LOC_Os06g04200	major CHO metabolism.synthesis.starch.starch synthase	Downstream		7.111	2.832	Combined	FASTmrEMMA	Grain_width	Cooked	-0.102528	0.97014	-0.0670559	0.685118	0.0534498	0.464845	-0.111496	0.924462	-0.208078	2.83066	0.187413	2.81144
1814671	6	C	T	LOC_Os06g04270	OPP.non-reductive PP.transketolase	Upstream		10.6114	2.5314	Indica	mrMLM	Grain_length	Cooked	0.0830478	0.703737	0.0636203	0.550885	-0.0386359	0.270624	0.0745527	0.557701	0.213062	2.82459	-0.260658	3.47052
1875676	6	G	A	LOC_Os06g04380	not assigned.no ontology	synonymous	Pro→Pro	5.8897	2.4204	Indica	ISIS EM-BLASSO	Grain_shape	Cooked	-0.0897336	0.660579	-0.097782	0.850807	0.071705	0.520071	-0.110881	0.827577	-0.189824	1.92417	0.154478	1.23164
20067159	6	G	C	LOC_Os06g34480	not assigned.unknown	Upstream		6.679	4.692	Japonica	mrMLM	Grain_length	Cooked	-0.117921	1.17015	-0.0457744	0.369114	-0.010784	0.059177	-0.230719	2.32857	-0.182475	2.06184	0.00799785	0.0387429
20754209	6	T	C	LOC_Os06g35560	misc.nitrilases, *nitrile lyases, berberine bridge enzymes, reticuline oxidases, troponine reductases	Upstream		6.4891	2.6436	Combined	FASTmrEMMA	Grain_width	Cooked	0.0220871	0.141997	-0.100366	1.26872	0.227584	4.43675	0.0354278	0.207134	-0.130301	1.33761	0.230758	3.92675
21116709	6	A	C	LOC_Os06g36090	transport.ABC transporters and multidrug resistance systems	synonymous	Gly→Gly	3.8648	5.6887	Combined	mrMLM	Grain_shape	Cooked	-0.0648678	0.260344	-0.263034	2.40467	0.383839	4.12164	-0.201548	0.955544	-0.443594	3.96309	0.371371	3.30162
2132195	6	T	C	LOC_Os06g04860	not assigned.unknown	Upstream		3.0981	0.9644	Japonica	ISIS EM-BLASSO	Grain_length	Cooked	0.083951	0.596242	0.0775996	0.633962	-0.0059458	0.0282415	0.338918	3.77705	0.242448	2.86877	-0.00166875	0.00718388
2132195	6	T	C	LOC_Os06g04860	not assigned.unknown	Upstream		3.672	4.1395	Japonica	mrMLM	Grain_length	Cooked	0.083951	0.596242	0.0775996	0.633962	-0.0059458	0.0282415	0.338918	3.77705	0.242448	2.86877	-0.00166875	0.00718388
22337567	6	C	T	LOC_Os06g37710	not assigned.unknown	Upstream		6.3529	0.7005	Combined	mrMLM	Grain_length	Raw	0.14971	1.40588	0.0869931	0.824927	-0.0097507	0.0560017	0.158462	1.30252	0.103792	0.788251	0.0271725	0.164673
2272862	6	T	A	LOC_Os06g05130	lipid metabolism.FA synthesis and FA elongation.ACP thioesterase	Upstream		9.2109	5.5691	Japonica	mrMLM	Grain_length	Raw	0.240019	2.37995	0.192418	2.04083	-0.0230423	0.103661	0.26548	2.01574	0.206114	1.80585	-0.0415686	0.188738
23223504	6	C	T	LOC_Os06g39110	not assigned.unknown	Upstream		9.6521	6.0001	Indica	mrMLM	Grain_length	Cooked	0.149713	1.23818	0.0154537	0.0809186	0.067823	0.441352	0.291167	3.40347	0.18394	1.61787	0.0629583	0.324048
24085410	6	G	A	LOC_Os06g40440	not assigned.unknown	Upstream		6.0283	2.2296	Combined	mrMLM	Grain_shape	Raw	-0.177777	1.80056	-0.168934	2.22342	0.156995	1.79031	-0.0717517	0.410207	-0.135432	1.11929	0.124852	1.14669
24360265	6	A	G	LOC_Os06g40830	not assigned.unknown	Downstream		3.8327	0.8003	Combined	mrMLM	Grain_length	Raw	-0.144785	2.45624	-0.0637873	0.907612	0.00553551	0.0457896	-0.0645765	0.605768	-0.0110628	0.0812519	-0.038178	0.385988
24700976	6	T	C	LOC_Os06g41270	not assigned.unknown	Upstream		6.3951	2.5551	Japonica	mrMLM	Grain_length	Raw	-0.183724	2.9337	-0.154875	2.69059	0.119961	1.3917	-0.0943782	0.728284	-0.139078	1.67249	0.10076	0.926781
24700976	6	T	C	LOC_Os06g41270	not assigned.unknown	Upstream		8.2801	4.1632	Japonica	FASTmrEMMA	Grain_shape	Raw	-0.183724	2.9337	-0.154875	2.69059	0.119961	1.3917	-0.0943782	0.728284	-0.139078	1.67249	0.10076	0.926781
25155420	6	G	A	LOC_Os06g41930	RNA.regulation of transcription.unclassified	Upstream		8.4233	4.5363	Japonica	mrMLM	Grain_shape	Raw	-0.129718	0.752551	-0.150221	1.12586	0.146893	0.882832	0.00363034	0.0108198	-0.0647773	0.293196	0.0995701	0.469695
25448661	6	A	G	LOC_Os06g42350	not assigned.unknown	Upstream		11.7191	23.1601	Japonica	mrMLM	Grain_width	Raw	-0.103843	0.287238	-0.359884	1.96423	0.629879	3.95966	-0.110168	0.233815	-0.267488	0.945512	0.340544	1.23909
26166382	6	C	T	LOC_Os06g43520	misc.cytochrome P450	Upstream		5.0821	3.2472	Indica	mrMLM	Grain_length	Cooked	-0.157122	0.956442	0.00697524	0.0277579	-0.137561	0.848778	-0.162702	0.935732	0.0517754	0.212787	-0.304813	2.26009
26706061	6	G	A	LOC_Os06g44270	cell wall.precursor synthesis.GER	Upstream		3.2172	1.2916	Indica	mrMLM	Grain_shape	Cooked	0.225366	2.6847	0.197303	2.51367	-0.126012	1.14983	0.264758	3.25158	0.252524	3.06747	-0.0669862	0.38073
26706061	6	G	A	LOC_Os06g44270	cell wall.precursor synthesis.GER	Upstream		3.5846	2.1507	Indica	mrMLM	Grain_length	Cooked	0.225366	2.6847	0.197303	2.51367	-0.126012	1.14983	0.264758	3.25158	0.252524	3.06747	-0.0669862	0.38073
26960349	6	G	A	LOC_Os06g44660	cell wall.cell wall proteins.AGPs.AGP	Upstream		8.5994	1.4008	Combined	mrMLM	Grain_shape	Raw	-0.262116	4.26936	-0.228494	4.57267	0.173322	2.54582	-0.179898	1.80027	-0.220337	2.91564	0.139536	1.589
26960504	6	G	C	LOC_Os06g44660	cell wall.cell wall proteins.AGPs.AGP	Upstream		3.526	1.4953	Combined	FASTmrEMMA	Grain_length	Raw	0.209302	2.93239	0.211236	4.06124	-0.195395	3.18898	0.162612	1.57484	0.190414	2.34112	-0.109752	1.13436
27486983	6	T	C	NA	NA	Intergenic		3.8543	3.1611	Combined	mrMLM	Grain_width	Cooked	-0.0263571	0.0725689	-0.227697	1.34528	0.347364	2.39901	-0.0165377	0.0385085	-0.280373	1.31863	0.376015	2.4237
27506969	6	G	A	LOC_Os06g45490	not assigned.unknown	Upstream		6.7692	1.8881	Combined	mrMLM	Grain_length	Raw	-0.362908	2.29635	-0.156454	0.827076	-0.0272006	0.0897063	-0.390101	2.11296	-0.248144	1.1873	-0.0430212	0.139418
27507319	6	A	G	LOC_Os06g45490	not assigned.unknown	Upstream		5.1027	0.7518	Combined	mrMLM	Grain_shape	Cooked	-0.444491	3.08862	-0.215402	1.27596	0.0272547	0.0872569	-0.501744	3.07378	-0.356581	2.00874	0.00608056	0.0170364
28361910	6	A	G	LOC_Os06g46680	misc.cytochrome P450	Downstream		4.2867	2.8007	Combined	FASTmrEMMA	Grain_length	Raw	0.258967	2.69165	0.116451	1.01247	0.00892196	0.0434378	0.253751	2.13548	0.149453	1.06693	0.0703164	0.427652
28764547	6	C	T	LOC_Os06g47510	not assigned.unknown	nonsynonymous	Ala→Thr	6.2365	2.6675	Indica	mrMLM	Grain_shape	Cooked	0.246586	1.88652	0.237652	2.06416	-0.166705	1.09433	0.285153	2.18999	0.388645	3.81377	-0.28712	1.98816
28785510	6	T	A	LOC_Os06g47544	not assigned.unknown	Upstream		3.8552	2.1951	Indica	mrMLM	Grain_length	Cooked	0.251818	2.82969	0.234218	2.91597	-0.180395	1.72766	0.233044	2.25061	0.238007	2.38798	-0.0920431	0.509841
30068792	6	C	T	LOC_Os06g49680	not assigned.unknown	Upstream		3.8117	1.2957	Combined	mrMLM	Grain_width	Raw	-0.0413277	0.229235	-0.175156	2.17486	0.22896	3.06242	0.0373061	0.169618	-0.183298	1.61353	0.308677	4.38309
30127875	6	G	A	LOC_Os06g49790	signalling.calcium	3_prime_UTR		4.9579	3.241	Combined	FASTmrEMMA	Grain_shape	Cooked	-0.0701986	0.477445	-0.105621	1.06922	0.112438	1.06558	-0.151444	1.12381	-0.260694	3.13117	0.165686	1.65856
31143913	6	G	A	LOC_Os06g51420	not assigned.unknown	Upstream		4.331	1.8946	Japonica	mrMLM	Grain_width	Cooked	-0.00053761	0.00253884	0.0317456	0.204889	-0.0954617	0.69879	-0.104743	0.612772	0.0524292	0.316607	-0.189863	1.79894
31176638	6	C	T	LOC_Os06g51460	transport.ABC transporters and multidrug resistance systems	Upstream		12.9137	6.5081	Combined	FASTmrEMMA	Grain_width	Cooked	0.0251716	0.170187	-0.0389991	0.354841	0.108117	1.34749	0.113935	0.993573	-0.0705903	0.573696	0.208898	3.45457
4879276	6	C	T	LOC_Os06g09570	signalling.G-proteins	Upstream		3.961	1.7876	Combined	ISIS EM-BLASSO	Grain_length	Cooked	0.108101	1.00841	0.00832249	0.0562541	0.0714365	0.665933	0.265414	3.57657	0.131872	1.30552	0.0845775	0.78761
6516365	6	G	T	LOC_Os06g12170	not assigned.unknown	5_prime_UTR		5.5562	2.5332	Combined	mrMLM	Grain_width	Cooked	0.103495	0.511972	-0.139151	0.999972	0.28867	2.89895	0.161107	0.799585	-0.0672882	0.282822	0.289796	2.65154
6516365	6	G	T	LOC_Os06g12170	not assigned.unknown	5_prime_UTR		8.0559	2.8454	Combined	mrMLM	Grain_width	Raw	0.103495	0.511972	-0.139151	0.999972	0.28867	2.89895	0.161107	0.799585	-0.0672882	0.282822	0.289796	2.65154
7183928	6	T	C	LOC_Os06g13090	protein.degradation.ubiquitin.E3.RING	Upstream		7.5756	3.1371	Combined	mrMLM	Grain_width	Raw	0.015578	0.0721975	0.139522	1.41225	-0.226173	2.80118	0.0743346	0.377549	0.136016	0.974054	-0.101877	0.730344
7516606	6	A	G	LOC_Os06g13590	not assigned.unknown	Upstream		3.4906	1.1245	Combined	mrMLM	Grain_length	Cooked	0.212895	2.59723	0.11741	1.34269	-0.0165105	0.101801	0.29459	3.77826	0.222632	2.69458	-0.00385072	0.0210029
7551280	6	G	A	LOC_Os06g13630	not assigned.unknown	Upstream		3.0748	0.9226	Indica	mrMLM	Grain_shape	Cooked	0.299215	3.57003	0.210993	2.2837	-0.082893	0.517479	0.28054	2.86595	0.247781	2.38167	-0.0467326	0.206514
7551280	6	G	A	LOC_Os06g13630	not assigned.unknown	Upstream		7.1158	1.8647	Indica	mrMLM	Grain_length	Raw	0.299215	3.57003	0.210993	2.2837	-0.082893	0.517479	0.28054	2.86595	0.247781	2.38167	-0.0467326	0.206514
7588072	6	C	T	LOC_Os06g13680	development.unspecified	Downstream		4.1058	2.591	Indica	ISIS EM-BLASSO	Grain_length	Cooked	0.29221	2.78698	0.175228	1.39352	-0.0196093	0.0806976	0.379913	3.92158	0.297871	2.63891	0.0147674	0.0503137
9639056	6	C	T	LOC_Os06g16710	not assigned.unknown	nonsynonymous	Glu→Lys	3.9827	0.4401	Combined	FASTmrEMMA	Grain_shape	Raw	0.208442	4.21233	0.16495	3.79562	-0.0893349	1.25389	0.143457	1.78192	0.147691	2.15761	-0.0450782	0.431594
10431152	7	A	G	LOC_Os07g17660	not assigned.unknown	splice_region&intron		3.1716	1.7677	Combined	FASTmrEMMA	Grain_width	Cooked	0.149131	0.964358	-0.0757339	0.476003	0.2209	2.09528	0.246723	1.65899	-0.000884759	0.00312296	0.284141	2.76362
10457608	7	G	A	LOC_Os07g17710	not assigned.unknown	Downstream		7.7743	2.5825	Japonica	FASTmrEMMA	Grain_length	Raw	-0.33859	2.75983	-0.338586	3.4557	0.23453	1.488	-0.121623	0.447033	-0.173233	0.970091	0.186542	1.00147
10562863	7	C	T	LOC_Os07g17850	DNA.unspecified	Downstream		5.4829	2.6319	Combined	FASTmrEMMA	Grain_length	Raw	-0.222001	3.15131	-0.161619	2.49753	0.0714506	0.656006	-0.14283	1.26811	-0.132132	1.28313	0.0401378	0.288563
11089870	7	T	A	LOC_Os07g18750	not assigned.unknown	Upstream		3.2245	1.1022	Combined	ISIS EM-BLASSO	Grain_length	Raw	0.0753416	1.01724	0.081089	1.47123	-0.0381614	0.456638	0.109251	1.41824	0.144913	2.59804	-0.0906583	1.37539
12351808	7	A	G	LOC_Os07g22100	not assigned.unknown	splice_region&intron		4.5794	1.4158	Combined	FASTmrEMMA	Grain_length	Raw	0.156183	2.31108	0.13728	2.45168	-0.0626987	0.670669	0.182536	2.27031	0.181227	2.62715	-0.0684219	0.651606
12381208	7	C	T	LOC_Os07g22170	not assigned.unknown	nonsynonymous	Pro→Ser	3.6137	0.5209	Combined	mrMLM	Grain_width	Raw	-0.0873482	0.549655	-0.136866	1.35651	0.177101	1.84922	-0.0211383	0.0864875	-0.097708	0.603846	0.136832	1.11313
12571023	7	A	G	LOC_Os07g22390	not assigned.unknown	Downstream		7.0819	3.7858	Combined	FASTmrEMMA	Grain_width	Cooked	-0.0419612	0.206071	0.119836	1.02943	-0.234017	2.69672	-0.0862313	0.425219	0.167226	1.2189	-0.337742	4.55461
12884315	7	A	C	LOC_Os07g22840	protein.degradation.ubiquitin.E3.RING	Downstream		8.8076	5.8723	Japonica	mrMLM	Grain_width	Cooked	-0.162358	1.04148	-0.198999	1.66664	0.273545	2.15124	-0.0628281	0.209623	-0.313472	2.51082	0.438969	4.05609
13418150	7	C	T	LOC_Os07g23760	not assigned.unknown	Upstream		3.1604	2.6369	Combined	mrMLM	Grain_shape	Raw	-0.235591	1.2421	-0.241754	1.70125	0.218604	1.32022	0.00862112	0.0216237	-0.127318	0.486899	0.189094	0.961893
14653018	7	A	G	LOC_Os07g25560	not assigned.unknown	intron		7.7798	1.9235	Japonica	FASTmrEMMA	Grain_length	Raw	0.247534	4.24933	0.21881	4.19627	-0.0836001	0.709804	0.196892	1.92237	0.154783	1.70801	-0.00171199	0.00844117
15012249	7	G	A	NA	NA	Intergenic		3.979	0.6229	Combined	mrMLM	Grain_shape	Cooked	0.136991	1.53935	0.140294	2.06902	-0.0137346	0.0914082	0.203919	2.19412	0.193149	2.35365	-0.0526872	0.383255
15213389	7	G	A	LOC_Os07g26440	signalling.light.COP9 signalosome	Upstream		10.8349	3.8373	Combined	FASTmrEMMA	Grain_shape	Cooked	-0.150507	2.6475	-0.149895	3.47953	0.0523223	0.614382	-0.228709	4.07971	-0.22542	4.70655	0.0787553	0.940946
15628149	7	A	G	LOC_Os07g26990	not assigned.unknown	Upstream		4.762	2.6498	Combined	mrMLM	Grain_shape	Cooked	-0.109956	0.917024	-0.0887578	0.865407	0.082885	0.718406	-0.17542	1.50582	-0.201844	2.17829	0.115288	1.03292
15912148	7	A	G	LOC_Os07g27350	not assigned.unknown	Upstream		3.6735	1.1848	Indica	FASTmrEMMA	Grain_width	Cooked	-0.0135358	0.0924023	-0.0838781	0.994739	0.123313	1.61234	-0.0186889	0.122179	-0.121128	1.40723	0.197543	2.69662
16110552	7	G	A	LOC_Os07g27570	not assigned.unknown	Upstream		6.6876	2.1297	Japonica	mrMLM	Grain_width	Raw	-0.0170019	0.135386	-0.0982682	1.58142	0.162815	2.81598	0.0328798	0.218477	-0.0630367	0.612548	0.151619	2.08304
16369945	7	A	G	LOC_Os07g28070	not assigned.unknown	Upstream		6.2731	4.292	Indica	mrMLM	Grain_length	Cooked	0.00809188	0.0334625	-0.0982829	0.66972	0.175152	1.48348	0.00915268	0.0360952	-0.145782	0.977769	0.290282	2.57938
16921104	7	T	G	NA	NA	Intergenic		3.1768	1.0799	Combined	mrMLM	Grain_length	Cooked	0.11114	1.18047	0.0784791	0.921666	-0.051617	0.474429	0.209209	2.68591	0.185738	2.54083	-0.0436411	0.354807
18963974	7	C	A	LOC_Os07g31884	transport.misc	Upstream		6.5002	1.2726	Combined	mrMLM	Grain_shape	Raw	-0.144744	1.98792	-0.162683	3.29005	0.145193	2.45389	-0.147652	1.71436	-0.166967	2.40425	0.0922581	1.10784
18985437	7	C	T	LOC_Os07g31920	not assigned.unknown	Upstream		3.2663	1.2246	Combined	mrMLM	Grain_length	Raw	-0.17388	2.93938	-0.188424	4.6427	0.158798	3.09728	-0.177411	2.48767	-0.20268	3.61656	0.107691	1.49442
18985745	7	G	A	LOC_Os07g31920	not assigned.unknown	Upstream		3.4636	0.4756	Combined	FASTmrEMMA	Grain_shape	Raw	-0.140364	1.9479	-0.16612	3.51633	0.159011	2.94497	-0.111089	1.13107	-0.168685	2.51374	0.134779	2.0518
19094704	7	T	A	LOC_Os07g32140	not assigned.unknown	Upstream		4.3739	1.5288	Indica	mrMLM	Grain_shape	Raw	0.126066	1.71197	0.178401	3.56744	-0.188207	3.56725	0.0991444	1.07885	0.18927	3.13201	-0.208797	3.22318
19100263	7	C	T	LOC_Os07g32170	not assigned.unknown	3_prime_UTR		4.0657	1.1789	Indica	mrMLM	Grain_length	Raw	0.0576612	0.490758	0.156043	2.49262	-0.189677	3.17572	0.0411399	0.296262	0.157406	2.02687	-0.230064	3.3547	GLW7
19316520	7	G	A	LOC_Os07g32460	not assigned.no ontology	Upstream		3.9675	1.6515	Indica	FASTmrEMMA	Grain_shape	Cooked	0.175507	2.29444	0.190218	3.0552	-0.156039	1.98754	0.139763	1.43922	0.209915	2.8685	-0.186335	2.04178
19747297	7	C	T	LOC_Os07g33050	not assigned.unknown	Upstream		5.7982	3.2783	Japonica	mrMLM	Grain_width	Cooked	-0.0663745	0.451393	0.0196816	0.120945	-0.0902395	0.657056	-0.0786223	0.421723	0.0709355	0.468485	-0.202143	2.00448
20112669	7	G	A	LOC_Os07g33660	not assigned.unknown	Upstream		4.7477	0.5201	Combined	mrMLM	Grain_width	Raw	-0.0261804	0.204285	0.0537334	0.640268	-0.113878	1.79219	-0.060803	0.503613	0.0298082	0.228816	-0.104529	1.4318
20336246	7	A	G	LOC_Os07g34030	redox.thioredoxin.PDIL	Upstream		5.1845	2.3074	Japonica	FASTmrEMMA	Grain_length	Raw	-0.228978	2.29036	-0.191706	2.12927	0.094542	0.598979	-0.248064	1.93625	-0.169412	1.45919	-0.0159116	0.0697767
21242657	7	T	C	LOC_Os07g35510	misc.beta 1,3 glucan hydrolases.glucan endo-1,3-beta-glucosidase	Upstream		3.7326	0.3664	Combined	FASTmrEMMA	Grain_shape	Raw	-0.11866	1.71799	-0.144104	3.18573	0.120573	2.13174	-0.091841	0.955651	-0.179675	3.20023	0.156668	2.96644
21364888	7	T	C	LOC_Os07g35670	not assigned.unknown	Downstream		4.4789	1.1573	Indica	FASTmrEMMA	Grain_shape	Raw	-0.24711	2.61934	-0.276788	3.72608	0.200513	1.9604	-0.238796	2.24349	-0.321498	3.8319	0.225124	1.82191
21371755	7	C	T	LOC_Os07g35670	not assigned.unknown	Upstream		4.0892	1.2914	Combined	ISIS EM-BLASSO	Grain_length	Raw	0.136562	2.83443	0.0395117	0.560572	0.0285245	0.338051	0.13314	2.15396	0.0600875	0.734502	0.0532895	0.69774
21799198	7	G	A	LOC_Os07g36430	not assigned.unknown	Upstream		5.7729	2.6216	Indica	mrMLM	Grain_length	Raw	0.158976	0.809427	-0.165723	0.973681	0.39099	3.48698	0.185256	0.916026	-0.0677049	0.247183	0.342727	2.12695
21964052	7	A	G	NA	NA	Intergenic		11.8694	4.3216	Combined	FASTmrEMMA	Grain_width	Raw	-0.145401	1.20658	0.0783223	0.641311	-0.223976	2.95092	-0.117589	0.746401	0.102085	0.689698	-0.274751	3.84329
22015678	7	G	A	LOC_Os07g36740	cell wall.cellulose synthesis.cellulose synthase	Upstream		5.2088	2.6362	Combined	FASTmrEMMA	Grain_length	Cooked	-0.195737	2.21896	-0.0275697	0.192117	-0.0880925	0.792131	-0.258882	2.97368	-0.0994613	0.761059	-0.144556	1.56819
22021298	7	A	T	LOC_Os07g36750	cell wall.cellulose synthesis.cellulose synthase	Upstream		7.1504	2.4302	Indica	mrMLM	Grain_length	Cooked	0.333493	3.27803	-0.000849719	0.00330957	0.282185	2.51537	0.431425	4.56334	0.15484	0.883413	0.310054	2.26064
22064363	7	A	G	LOC_Os07g36820	not assigned.unknown	Upstream		4.5252	1.7336	Combined	ISIS EM-BLASSO	Grain_length	Raw	0.206573	4.9018	0.115191	2.41289	-0.00287056	0.0240041	0.208333	3.91545	0.0988311	1.32414	0.0638351	0.790001
22152858	7	A	G	NA	NA	Intergenic		6.2017	1.858	Combined	mrMLM	Grain_length	Raw	0.216391	4.43972	0.122531	2.26379	-0.0107233	0.086387	0.203008	3.15862	0.0979683	1.12514	0.0632095	0.681213
22170012	7	T	A	LOC_Os07g37010	cell.cycle	nonsynonymous	Thr→Ser	5.9562	5.9341	Japonica	ISIS EM-BLASSO	Grain_width	Raw	-0.149549	0.936645	-0.327261	3.98432	0.376401	3.86256	-0.249835	1.38711	-0.39841	3.95738	0.36008	2.96455
22170012	7	T	A	LOC_Os07g37010	cell.cycle	nonsynonymous	Thr→Ser	14.2206	8.8205	Japonica	mrMLM	Grain_width	Raw	-0.149549	0.936645	-0.327261	3.98432	0.376401	3.86256	-0.249835	1.38711	-0.39841	3.95738	0.36008	2.96455
22209327	7	T	C	LOC_Os07g37070	not assigned.unknown	Upstream		5.4903	2.6452	Combined	FASTmrEMMA	Grain_shape	Cooked	-0.096983	0.973386	-0.108297	1.51547	0.0862627	0.97945	-0.187598	2.26679	-0.199526	2.90178	0.093132	1.0128
2241963	7	C	A	LOC_Os07g05084	not assigned.unknown	Upstream		4.0202	2.805	Japonica	FASTmrEMMA	Grain_width	Cooked	-0.0559497	0.425262	0.00809001	0.0525113	-0.0371638	0.241772	-0.195578	1.82376	0.00138428	0.00699672	-0.22003	2.582
22460426	7	G	A	LOC_Os07g37510	transport.misc	Upstream		10.2397	3.4014	Combined	mrMLM	Grain_length	Cooked	0.120749	1.89097	0.0591885	0.828613	0.0336769	0.356235	0.185704	3.03974	0.115418	1.61222	0.0379206	0.372995
22711308	7	C	T	LOC_Os07g37870	not assigned.unknown	nonsynonymous	Gly→Arg	6.5529	7.4171	Japonica	mrMLM	Grain_shape	Cooked	-0.0575853	0.182249	-0.305361	2.15236	0.406361	2.74862	-0.206055	0.718124	-0.37275	2.41488	0.369075	2.16477
22872647	7	C	G	LOC_Os07g38130	cell wall.degradation.pectate lyases and polygalacturonases	Downstream		4.5938	1.6043	Indica	mrMLM	Grain_length	Raw	0.166724	2.14898	0.0717959	0.677945	0.0290807	0.195164	0.130172	1.2886	0.0837476	0.690833	0.0249586	0.136651
22938844	7	A	C	LOC_Os07g38250	signalling.receptor kinases.legume-lectin	Downstream		3.4114	1.2721	Indica	FASTmrEMMA	Grain_length	Raw	0.203527	3.00135	0.0791098	0.777228	0.048471	0.365371	0.15223	1.64961	0.0994735	0.884282	0.0262941	0.145432
23008952	7	G	A	LOC_Os07g38300	cell.division	Downstream		3.6654	0.8392	Combined	FASTmrEMMA	Grain_length	Raw	-0.187302	2.96187	-0.0567818	0.629091	-0.0421386	0.391794	-0.188556	2.51091	-0.0806559	0.768953	-0.084607	0.965598
23079476	7	T	C	LOC_Os07g38380	not assigned.unknown	Upstream		11.0242	6.4303	Combined	FASTmrEMMA	Grain_width	Raw	-0.00228925	0.0088852	0.183839	1.84274	-0.296729	3.72486	0.0146466	0.0528181	0.146388	0.934212	-0.207332	1.85484
23125701	7	T	G	NA	NA	Intergenic		4.7052	7.4234	Japonica	mrMLM	Grain_width	Cooked	-0.0153581	0.0464635	-0.199105	1.21179	0.262483	1.48163	-0.084511	0.242522	-0.275149	1.58635	0.33749	2.01121
23286530	7	T	C	LOC_Os07g38810	signalling.receptor kinases.misc	Upstream		6.1607	4.2555	Japonica	ISIS EM-BLASSO	Grain_shape	Raw	-0.126287	0.694153	-0.301435	3.23759	0.341999	3.08115	-0.282784	1.60412	-0.353839	3.02684	0.276457	1.79894
23417717	7	C	T	LOC_Os07g39060	not assigned.unknown	Upstream		6.9789	1.5019	Combined	FASTmrEMMA	Grain_width	Raw	-0.0754141	0.503431	0.0934464	0.875868	-0.21856	3.05465	-0.132004	0.945491	0.0737671	0.473161	-0.254917	3.7015
23500362	7	A	G	LOC_Os07g39250	not assigned.unknown	Upstream		6.7744	3.4411	Indica	ISIS EM-BLASSO	Grain_width	Raw	0.0503225	0.235169	-0.198893	1.78723	0.307308	3.51067	0.0789204	0.386885	-0.126194	0.74049	0.274154	2.17334
23604171	7	C	T	LOC_Os07g39410	not assigned.unknown	Upstream		9.6727	4.8781	Combined	FASTmrEMMA	Grain_width	Cooked	-0.0197133	0.0942215	0.138771	1.44143	-0.237798	3.16533	-0.118638	0.740633	0.129847	0.950988	-0.320336	4.97176
23614430	7	T	C	LOC_Os07g39420	not assigned.unknown	Downstream		6.6681	5.6166	Indica	ISIS EM-BLASSO	Grain_width	Cooked	0.102445	0.838326	-0.0829937	0.703932	0.193862	2.36323	0.096666	0.706077	-0.0985321	0.740577	0.301192	3.82395
23669352	7	G	C	LOC_Os07g39500	not assigned.unknown	synonymous	Gly→Gly	8.7518	4.4506	Indica	FASTmrEMMA	Grain_width	Cooked	0.134286	1.20492	-0.082347	0.667845	0.228482	2.89946	0.128895	1.01718	-0.104281	0.764933	0.357759	4.84621
23669352	7	G	C	LOC_Os07g39500	not assigned.unknown	synonymous	Gly→Gly	11.0906	2.9789	Combined	mrMLM	Grain_width	Cooked	-0.121751	1.02778	0.0691303	0.59892	-0.197795	2.72142	-0.149296	1.19688	0.0777098	0.530586	-0.274842	4.52508
23669352	7	G	C	LOC_Os07g39500	not assigned.unknown	synonymous	Gly→Gly	16.7858	4.057	Indica	mrMLM	Grain_length	Cooked	0.134286	1.20492	-0.082347	0.667845	0.228482	2.89946	0.128895	1.01718	-0.104281	0.764933	0.357759	4.84621
2446217	7	G	A	LOC_Os07g05350	not assigned.unknown	Downstream		7.3017	3.9456	Combined	mrMLM	Grain_width	Cooked	-0.0132936	0.0462811	-0.177836	1.37514	0.261181	2.30707	-0.0269465	0.0854629	-0.236608	1.52274	0.31765	2.84477
24518489	7	C	A	LOC_Os07g40950	not assigned.unknown	Upstream		4.833	1.5986	Indica	ISIS EM-BLASSO	Grain_shape	Raw	-0.402251	2.62438	-0.428258	3.37049	0.301183	1.65703	-0.276431	1.27396	-0.4726	3.13551	0.448607	2.45696
24960820	7	A	G	LOC_Os07g41640	RNA.regulation of transcription.putative transcription regulator	Downstream		6.4021	2.3382	Indica	mrMLM	Grain_length	Raw	-0.273559	3.06032	-0.294249	4.08672	0.22266	2.36725	-0.14813	1.04958	-0.250817	2.47011	0.226914	1.85467
2520041	7	A	G	LOC_Os07g05460	misc.sulfotransferase	Upstream		3.793	0.9318	Japonica	FASTmrEMMA	Grain_length	Raw	0.220207	3.99193	0.098459	1.26358	0.0520423	0.41334	0.276277	3.82732	0.126987	1.34384	0.127764	1.22178
25238216	7	T	C	LOC_Os07g42170	protein.synthesis.ribosomal protein.eukaryotic.60S subunit.L27A	Upstream		3.8854	1.5752	Combined	FASTmrEMMA	Grain_shape	Raw	-0.339731	3.13366	-0.272654	2.89213	0.162659	1.14285	-0.283907	1.84177	-0.256597	1.80688	0.104635	0.54761
25458732	7	G	A	LOC_Os07g42550	not assigned.unknown	nonsynonymous	Arg→Cys	4.723	1.8619	Japonica	ISIS EM-BLASSO	Grain_length	Raw	-0.256148	3.19115	-0.15963	1.74978	0.117482	0.866392	-0.295953	2.69942	-0.188722	1.67244	-0.0382027	0.178128
25924779	7	G	A	LOC_Os07g43290	not assigned.unknown	Upstream		5.6026	3.616	Combined	FASTmrEMMA	Grain_shape	Cooked	0.220623	2.55804	0.155537	1.92872	-0.0529457	0.375784	0.252094	2.58377	0.236095	2.68086	-0.0598391	0.404098
25985091	7	A	G	LOC_Os07g43400	not assigned.unknown	Upstream		5.3011	5.1302	Combined	mrMLM	Grain_length	Raw	-0.356862	3.76172	-0.17963	1.60744	-0.0429411	0.211613	-0.255377	1.72077	-0.172466	1.07599	-0.0259372	0.109715
25994671	7	G	A	LOC_Os07g43420	RNA.regulation of transcription.MYB domain transcription factor family	Upstream		8.7656	4.5956	Combined	mrMLM	Grain_shape	Raw	-0.300985	3.31844	-0.208492	2.40056	0.0757719	0.486157	-0.232436	1.73217	-0.207637	1.66591	0.0442227	0.226453
2607573	7	G	A	LOC_Os07g05570	stress.abiotic.drought/salt	Upstream		11.639	3.2972	Combined	mrMLM	Grain_width	Raw	0.154105	1.18111	0.220372	2.80134	-0.24641	3.05926	0.199889	1.463	0.321626	3.70903	-0.248157	2.79927
2653617	7	A	G	NA	NA	Intergenic		12.0529	3.7422	Combined	FASTmrEMMA	Grain_width	Raw	0.100666	0.69972	0.213982	2.98651	-0.248906	3.49638	0.169006	1.255	0.298534	3.66764	-0.250489	3.2029
27420846	7	G	A	LOC_Os07g45940	not assigned.unknown	Upstream		3.2712	0.3501	Combined	FASTmrEMMA	Grain_width	Raw	0.0417851	0.258488	-0.103169	1.10933	0.197452	2.8457	0.0609644	0.355729	-0.0479863	0.293705	0.130009	1.31974
28694808	7	G	T	LOC_Os07g48060	misc.peroxidases	Upstream		5.2413	1.8129	Combined	FASTmrEMMA	Grain_shape	Raw	-0.148015	0.86354	-0.279989	3.14626	0.33819	3.93695	-0.179247	0.957364	-0.329666	2.88006	0.264663	2.34197
2870505	7	G	T	LOC_Os07g05940	hormone metabolism.abscisic acid.synthesis-degradation.synthesis.9-cis-epoxycarotenoid dioxygenase	Upstream		4.6365	2.0329	Japonica	mrMLM	Grain_width	Cooked	0.0673543	0.716573	-0.00616694	0.048913	0.0633465	0.624628	0.144409	1.56477	0.00464394	0.0295725	0.157276	2.07567
28959139	7	G	A	LOC_Os07g48420	not assigned.unknown	synonymous	Pro→Pro	4.1429	2.5919	Combined	FASTmrEMMA	Grain_width	Raw	0.0112666	0.0345474	-0.235616	1.76822	0.332268	2.80671	0.0702739	0.217403	-0.13717	0.568658	0.212002	1.18349
29605651	7	C	T	LOC_Os07g49430	not assigned.unknown	Downstream		3.9906	2.942	Japonica	ISIS EM-BLASSO	Grain_shape	Raw	-0.275327	2.2816	-0.332717	3.90556	0.328347	2.95114	-0.422181	3.26981	-0.438767	4.83768	0.240013	1.5623
2965944	7	C	G	LOC_Os07g06110	not assigned.unknown	nonsynonymous	Ser→Trp	5.9375	5.0584	Japonica	FASTmrEMMA	Grain_length	Cooked	-0.177462	2.63133	-0.150531	2.41086	0.0682994	0.576666	-0.285476	3.92803	-0.150691	1.73468	-0.0950602	0.782493
3114497	7	A	G	LOC_Os07g06420	not assigned.unknown	Upstream		3.0269	0.5442	Combined	FASTmrEMMA	Grain_length	Raw	-0.1454	3.01176	-0.120001	2.8787	0.0543871	0.758886	-0.155098	2.54969	-0.118972	1.92255	-0.00394838	0.0319227
3114497	7	A	G	LOC_Os07g06420	not assigned.unknown	Upstream		4.323	0.437	Combined	mrMLM	Grain_length	Raw	-0.1454	3.01176	-0.120001	2.8787	0.0543871	0.758886	-0.155098	2.54969	-0.118972	1.92255	-0.00394838	0.0319227
3178641	7	C	T	LOC_Os07g06540	protein.degradation.ubiquitin.E3.RING	Upstream		3.5235	1.3455	Combined	ISIS EM-BLASSO	Grain_length	Cooked	-0.122755	2.10707	-0.120824	2.71417	0.0538283	0.706211	-0.215936	4.2333	-0.142035	2.41482	-0.0401797	0.418739
359527	7	T	G	LOC_Os07g01570	not assigned.unknown	Upstream		5.8441	0.7491	Combined	mrMLM	Grain_width	Cooked	-0.151048	2.70075	-0.0373406	0.430185	-0.0845363	1.2361	-0.223065	3.89273	-0.0726398	0.764916	-0.141447	2.31688
5323243	7	A	G	LOC_Os07g09980	not assigned.unknown	nonsynonymous	Leu→Pro	3.8608	3.1509	Combined	FASTmrEMMA	Grain_length	Raw	-0.293489	3.30243	-0.290217	4.28596	0.240515	2.75532	-0.197075	1.29061	-0.174394	1.24073	0.0273797	0.123385
6193910	7	C	T	LOC_Os07g11240	signalling.receptor kinases.DUF 26	stop_gained	Gln	5.0178	1.9659	Combined	ISIS EM-BLASSO	Grain_width	Raw	0.075678	0.392814	0.16082	1.47547	-0.217827	2.18111	0.105767	0.52215	0.156885	1.02651	-0.0987672	0.611515
6239836	7	C	G	LOC_Os07g11300	not assigned.unknown	Upstream		4.0812	0.9921	Indica	mrMLM	Grain_length	Raw	0.0296797	0.175019	0.156859	1.87736	-0.232165	3.22376	0.103897	0.793124	0.136593	1.21483	-0.0777199	0.480712
6709756	7	A	C	LOC_Os07g12020	signalling.receptor kinases.DUF 26	nonsynonymous	Asn→His	3.993	1.1733	Indica	mrMLM	Grain_length	Cooked	0.124825	0.725028	-0.107907	0.668707	0.223222	1.81071	0.0957211	0.46356	-0.0532512	0.226798	0.219892	1.37372
6872153	7	G	A	NA	NA	Intergenic		6.7423	0.4385	Combined	mrMLM	Grain_width	Raw	0.00568678	0.0250835	0.115065	1.06577	-0.204976	2.41784	0.0505469	0.241465	0.148306	1.14118	-0.158972	1.49892
6986079	7	A	G	NA	NA	Intergenic		5.8481	2.403	Japonica	mrMLM	Grain_width	Cooked	0.0426338	0.301581	-0.103574	1.17174	0.196799	2.53345	-0.10674	0.712338	-0.220806	2.75664	0.230133	2.63528
8276135	7	G	A	LOC_Os07g14514	not assigned.unknown	Upstream		5.1228	0.7141	Combined	mrMLM	Grain_shape	Raw	-0.14182	1.5772	-0.144025	2.1738	0.130464	1.68417	-0.134311	1.21985	-0.146828	1.59651	0.0673771	0.592144
8949741	7	G	A	LOC_Os07g15450	not assigned.unknown	Downstream		8.4457	1.0247	Combined	mrMLM	Grain_width	Cooked	0.160798	0.809927	0.211578	1.62153	-0.217992	1.55158	0.211281	1.03955	0.254963	1.57209	-0.150095	0.839987
8997297	7	T	C	LOC_Os07g15500	not assigned.unknown	Upstream		4.3173	0.4587	Combined	FASTmrEMMA	Grain_width	Raw	-0.087527	0.621758	-0.169919	2.23789	0.215129	3.01662	-0.122921	0.865253	-0.194402	1.98551	0.147675	1.52729
9580522	7	C	T	NA	NA	Intergenic		3.6048	0.7761	Japonica	FASTmrEMMA	Grain_width	Raw	0.0155071	0.0784436	-0.152484	1.67776	0.292397	3.8826	0.0406122	0.174667	-0.146805	1.15851	0.298636	3.31716
10061042	8	G	A	NA	NA	Intergenic		6.1422	2.2179	Indica	mrMLM	Grain_length	Raw	-0.0482173	0.226416	-0.210383	1.96964	0.302482	3.30171	0.0984191	0.513564	-0.106725	0.584416	0.36053	3.38116
10084349	8	C	T	LOC_Os08g16460	stress.biotic	Downstream		3.4745	0.6994	Indica	FASTmrEMMA	Grain_shape	Raw	-0.1466	1.8667	-0.175014	2.89363	0.153396	2.07635	-0.0941394	0.855482	-0.0949682	0.885694	0.0432866	0.277459
10087143	8	A	G	LOC_Os08g16470	not assigned.unknown	intron		3.7706	0.5427	Indica	FASTmrEMMA	Grain_shape	Raw	-0.220364	2.59351	-0.224865	3.21898	0.172128	2.05212	-0.191804	1.97959	-0.222509	2.58094	0.12159	0.913727
10089471	8	G	T	LOC_Os08g16470	not assigned.unknown	Upstream		6.9033	2.7847	Indica	mrMLM	Grain_shape	Raw	0.156772	2.11325	0.18267	3.17505	-0.163625	2.38711	0.103582	1.00386	0.107819	1.08922	-0.0515962	0.352753
10608989	8	C	T	LOC_Os08g17340	not assigned.unknown	synonymous	Leu→Leu	3.9793	2.0875	Japonica	mrMLM	Grain_width	Raw	0.120823	0.721005	0.237815	2.51547	-0.316869	3.24913	-0.0387662	0.137825	0.145149	0.953985	-0.269397	2.30917
11032395	8	C	T	LOC_Os08g17990	signalling.receptor kinases.DUF 26	Downstream		7.3273	2.892	Indica	mrMLM	Grain_length	Cooked	-0.136136	1.12702	-0.094506	0.744447	0.0304282	0.161094	-0.187278	1.63987	-0.159466	1.30736	-0.0134129	0.0552341
13370036	8	C	G	LOC_Os08g22170	not assigned.unknown	Upstream		8.4094	10.4372	Indica	mrMLM	Grain_length	Raw	-0.46681	4.45359	-0.438612	4.67372	0.283616	2.00995	-0.344131	2.36303	-0.472445	4.19418	0.310719	1.79057
13876422	8	G	A	LOC_Os08g23050	not assigned.unknown	nonsynonymous	Glu→Lys	8.0936	4.6935	Indica	mrMLM	Grain_shape	Cooked	-0.118281	0.71691	-0.130819	0.941793	0.102728	0.623304	-0.229854	1.78469	-0.29862	2.82093	0.198322	1.27793
14520156	8	A	C	LOC_Os08g24000	not assigned.unknown	synonymous	Ser→Ser	3.9624	3.2627	Indica	mrMLM	Grain_length	Raw	-0.409474	5.39289	-0.212811	2.05513	0.0104664	0.0459775	-0.319524	3.24873	-0.240833	2.05678	0.0044581	0.0159799
14999810	8	A	T	LOC_Os08g24770	signalling.receptor kinases.wheat LRK10 like	intron		8.1611	1.8837	Combined	mrMLM	Grain_width	Raw	-0.0543373	0.298202	-0.160619	1.76835	0.220065	2.69701	-0.0987493	0.563804	-0.228068	2.23306	0.203503	2.23924
15451856	8	C	T	LOC_Os08g25390	amino acid metabolism.synthesis.aspartate family.misc.homoserine.bifunctional aspartate kinase/homoserine dehydrogenase	Upstream		3.0333	0.3933	Combined	mrMLM	Grain_shape	Cooked	-0.0874726	0.402056	-0.112715	0.729013	0.117702	0.714949	-0.124142	0.562351	-0.196263	1.21887	0.144837	0.925161
15682148	8	C	T	LOC_Os08g25750	not assigned.unknown	Upstream		4.5309	2.0487	Japonica	mrMLM	Grain_width	Raw	-0.00390941	0.0143278	0.128332	0.887913	-0.278724	2.38286	-0.0199348	0.0623006	0.110773	0.583791	-0.171588	0.999839
1596440	8	T	C	LOC_Os08g03410	development.storage proteins	Upstream		4.7218	1.7247	Indica	mrMLM	Grain_shape	Raw	0.311192	3.24598	0.282838	3.21971	-0.144117	1.00283	0.289628	2.60489	0.25334	2.13332	-0.0118283	0.0416196
17554155	8	C	T	LOC_Os08g28710	signalling.receptor kinases.crinkly like	Downstream		4.1341	0.3803	Combined	FASTmrEMMA	Grain_shape	Raw	-0.14939	2.02195	-0.155	2.91596	0.136172	2.12754	-0.125001	1.27756	-0.159448	2.1482	0.0960721	1.1434
1808867	8	A	G	NA	NA	Intergenic		3.7506	1.9076	Indica	mrMLM	Grain_length	Raw	1.04392	3.23277	0.705808	1.94792	-0.231616	0.363086	0.907434	2.30821	0.933919	2.48147	-0.369985	0.542743
18155013	8	C	T	LOC_Os08g29590	protein.degradation.ubiquitin.E3.RING	Upstream		3.0928	0.509	Combined	FASTmrEMMA	Grain_length	Cooked	-0.170276	2.23851	-0.107506	1.4335	0.0501845	0.444487	-0.241039	3.30067	-0.214514	3.13009	0.0628566	0.55676
18155013	8	C	T	LOC_Os08g29590	protein.degradation.ubiquitin.E3.RING	Upstream		3.8277	1.3379	Indica	mrMLM	Grain_shape	Cooked	-0.186493	2.37083	-0.133291	1.59043	0.0551823	0.416436	-0.234423	3.1733	-0.230351	3.15638	0.0788854	0.539536
18155013	8	C	T	LOC_Os08g29590	protein.degradation.ubiquitin.E3.RING	Upstream		4.8019	1.5319	Indica	mrMLM	Grain_length	Cooked	-0.186493	2.37083	-0.133291	1.59043	0.0551823	0.416436	-0.234423	3.1733	-0.230351	3.15638	0.0788854	0.539536
18155013	8	C	T	LOC_Os08g29590	protein.degradation.ubiquitin.E3.RING	Upstream		8.556	0.8221	Combined	mrMLM	Grain_shape	Cooked	-0.170276	2.23851	-0.107506	1.4335	0.0501845	0.444487	-0.241039	3.30067	-0.214514	3.13009	0.0628566	0.55676
18825800	8	C	A	LOC_Os08g30560	not assigned.unknown	synonymous	Val→Val	6.4183	1.2314	Combined	FASTmrEMMA	Grain_width	Raw	0.0621145	0.425628	0.130859	1.60163	-0.188847	2.64215	-0.0249053	0.123259	0.0584865	0.376559	-0.105821	0.967123
19147332	8	T	C	LOC_Os08g31010	not assigned.unknown	nonsynonymous	Val→Ala	3.0148	1.0705	Combined	mrMLM	Grain_shape	Raw	0.111604	1.41539	0.113464	1.90537	-0.0859764	1.12038	0.0221134	0.140339	0.0730118	0.696689	-0.0746949	0.802786
19195363	8	C	T	LOC_Os08g31080	RNA.regulation of transcription.AS2,Lateral Organ Boundaries Gene Family	Downstream		3.9144	0.277	Combined	mrMLM	Grain_width	Cooked	0.0136315	0.077628	0.121259	1.53924	-0.190505	2.90756	-0.111716	0.842175	0.0566288	0.379582	-0.185961	2.40992
19560933	8	T	C	LOC_Os08g31600	not assigned.unknown	Downstream		7.0919	3.0927	Combined	mrMLM	Grain_width	Cooked	0.0552734	0.312797	0.185474	2.24946	-0.256478	3.49416	0.0365513	0.158598	0.20775	1.85532	-0.249156	2.82644
20386826	8	A	G	LOC_Os08g32880	stress.biotic	Upstream		6.0797	1.7457	Indica	mrMLM	Grain_length	Cooked	-0.0577611	0.460769	-0.0830341	0.860676	0.0768349	0.716627	-0.174944	2.17007	-0.120878	1.23373	-0.0459721	0.29454
20490544	8	C	A	LOC_Os08g33030	not assigned.unknown	Downstream		5.3531	1.1369	Indica	mrMLM	Grain_length	Cooked	-0.0251594	0.187235	-0.0758108	0.872715	0.0944942	1.10873	-0.0067397	0.0415146	-0.115785	1.34456	0.214824	3.23091
20900889	8	C	T	LOC_Os08g33488	RNA.regulation of transcription.MADS box transcription factor family	intron		4.7464	1.2751	Indica	FASTmrEMMA	Grain_width	Raw	0.126182	0.998617	0.215546	2.70264	-0.240542	3.01679	0.13803	1.05237	0.218806	2.22082	-0.206967	1.78591
21164579	8	T	C	LOC_Os08g33810	not assigned.unknown	Downstream		3.7622	0.774	Japonica	FASTmrEMMA	Grain_length	Raw	-0.202427	2.44896	-0.05051	0.383368	-0.0622337	0.416179	-0.183733	1.48159	-0.0907275	0.679911	-0.0579246	0.346356
21164579	8	T	C	LOC_Os08g33810	not assigned.unknown	Downstream		8.8524	4.4026	Japonica	mrMLM	Grain_length	Raw	-0.202427	2.44896	-0.05051	0.383368	-0.0622337	0.416179	-0.183733	1.48159	-0.0907275	0.679911	-0.0579246	0.346356
21374206	8	C	T	LOC_Os08g34090	not assigned.unknown	nonsynonymous	Met→Ile	12.1275	4.1985	Combined	mrMLM	Grain_width	Raw	0.0182228	0.0693565	0.15144	1.19406	-0.231127	2.1141	-0.0259771	0.0888769	0.103038	0.507392	-0.197712	1.48662
21551483	8	A	T	LOC_Os08g34330	secondary metabolism.N misc.alkaloid-like	Upstream		4.6307	2.8904	Indica	mrMLM	Grain_length	Raw	0.435758	2.32349	0.558679	4.28104	-0.510843	3.66544	0.1943	0.653323	0.387338	1.8693	-0.406664	1.85006
21551483	8	A	T	LOC_Os08g34330	secondary metabolism.N misc.alkaloid-like	Upstream		5.0252	5.1571	Indica	mrMLM	Grain_shape	Raw	0.435758	2.32349	0.558679	4.28104	-0.510843	3.66544	0.1943	0.653323	0.387338	1.8693	-0.406664	1.85006
22924028	8	C	T	LOC_Os08g36360	signalling.receptor kinases.DUF 26	Upstream		5.4426	13.2012	Japonica	ISIS EM-BLASSO	Grain_length	Cooked	0.276193	1.0004	0.40033	2.14229	-0.336156	1.27335	0.635357	2.58497	0.410644	1.66625	0.0370185	0.0724435
2371371	8	A	G	LOC_Os08g04750	not assigned.unknown	Downstream		3.4219	3.6722	Japonica	mrMLM	Grain_shape	Raw	-0.249697	2.26273	-0.214422	2.13529	0.164584	1.10807	-0.0636477	0.238422	-0.0832103	0.408012	0.0338384	0.128718
24827659	8	G	A	LOC_Os08g39290	signalling.calcium	nonsynonymous	Val→Ile	5.0792	0.3782	Combined	FASTmrEMMA	Grain_width	Raw	0.0531117	0.557845	0.121547	2.54368	-0.152935	3.39086	0.00242763	0.0153858	0.0613158	0.641202	-0.102198	1.55345
25471833	8	G	A	LOC_Os08g40250	not assigned.no ontology	Downstream		3.5215	1.2667	Indica	mrMLM	Grain_shape	Raw	-0.257924	2.43098	-0.252122	2.73501	0.156508	1.17234	-0.157688	1.02647	-0.223102	1.7949	0.179355	1.12757
25488466	8	C	T	LOC_Os08g40260	development.squamosa promoter binding like (SPL)	Downstream		4.4795	1.1086	Indica	ISIS EM-BLASSO	Grain_shape	Raw	-0.197414	1.3098	-0.222874	1.82909	0.168362	1.08528	-0.21818	1.39827	-0.264131	1.93935	0.16083	0.801689
2616317	8	T	C	LOC_Os08g05080	not assigned.unknown	Upstream		3.7557	1.2909	Japonica	mrMLM	Grain_length	Raw	-0.256976	2.39681	-0.153757	1.25807	0.0500161	0.225582	-0.156903	0.760349	-0.0425779	0.175243	-0.0840879	0.368674
27350299	8	A	T	LOC_Os08g43250	transport.ABC transporters and multidrug resistance systems	Upstream		10.5002	8.7582	Combined	mrMLM	Grain_shape	Cooked	0.381054	3.08916	0.314585	3.01613	-0.170351	1.02798	0.554615	4.75775	0.498829	4.60585	-0.118986	0.561269
27636605	8	G	C	LOC_Os08g43740	not assigned.unknown	Upstream		4.6212	0.783	Indica	mrMLM	Grain_shape	Cooked	0.0280174	0.199121	0.0635556	0.630345	-0.0618331	0.562692	0.162068	2.06399	0.163374	2.14191	-0.0484859	0.332361
27689352	8	A	G	LOC_Os08g43960	not assigned.unknown	Upstream		4.0732	1.7617	Combined	FASTmrEMMA	Grain_shape	Cooked	-0.0873318	0.805339	-0.0804268	0.926486	0.0613684	0.581171	-0.198017	2.35119	-0.192478	2.59295	0.0651683	0.578988
27906428	8	G	A	LOC_Os08g44340	redox.ascorbate and glutathione.ascorbate	Downstream		5.762	1.6592	Combined	FASTmrEMMA	Grain_shape	Raw	0.13868	1.29067	0.170556	2.39313	-0.166682	2.08573	0.0889927	0.569567	0.122559	1.01345	-0.0628176	0.45599
2934355	8	A	T	LOC_Os08g05500	not assigned.unknown	Upstream		3.1811	0.2749	Combined	mrMLM	Grain_shape	Raw	-0.145662	1.789	-0.142454	2.32972	0.108774	1.3761	-0.205088	2.61669	-0.231599	3.72673	0.104284	1.19864
2934355	8	A	T	LOC_Os08g05500	not assigned.unknown	Upstream		5.6046	1.2175	Indica	mrMLM	Grain_shape	Cooked	-0.14451	1.81109	-0.160164	2.48502	0.131619	1.64024	-0.191859	2.61929	-0.241444	4.00624	0.144506	1.47497
2934355	8	A	T	LOC_Os08g05500	not assigned.unknown	Upstream		11.4739	1.1464	Combined	mrMLM	Grain_shape	Cooked	-0.145662	1.789	-0.142454	2.32972	0.108774	1.3761	-0.205088	2.61669	-0.231599	3.72673	0.104284	1.19864
2937092	8	A	G	LOC_Os08g05500	not assigned.unknown	Upstream		7.0418	2.4178	Indica	FASTmrEMMA	Grain_width	Cooked	-0.0404072	0.335968	-0.109445	1.53734	0.139718	2.06554	-0.10243	1.1	-0.189881	3.04697	0.20018	2.88322
3235152	8	G	T	LOC_Os08g05950	not assigned.unknown	Downstream		6.9085	9.2845	Japonica	mrMLM	Grain_width	Raw	0.101397	0.398962	0.218793	1.38944	-0.387737	2.75215	0.123389	0.377055	0.248199	1.25638	-0.335109	1.82366
3279056	8	A	G	LOC_Os08g06010	transport.membrane system unknown	Upstream		4.0648	1.5789	Combined	FASTmrEMMA	Grain_length	Raw	-0.225292	4.08017	-0.12768	2.09163	0.0225025	0.179288	-0.175621	2.1208	-0.12038	1.33957	-0.0254573	0.190256
3821174	8	C	A	LOC_Os08g06840	not assigned.unknown	Upstream		3.289	2.4981	Japonica	FASTmrEMMA	Grain_width	Cooked	-0.0210691	0.102817	0.149764	1.50943	-0.193451	1.79649	0.0804148	0.385511	0.277945	3.19007	-0.341256	4.11394
457805	8	A	T	LOC_Os08g01750	signalling.phosphinositides	3_prime_UTR		3.589	3.7406	Combined	ISIS EM-BLASSO	Grain_shape	Raw	-0.251196	1.88856	-0.255212	2.61705	0.231597	2.01942	-0.141071	0.667692	-0.21571	1.41271	0.170678	1.15076
4718772	8	C	T	LOC_Os08g08250	not assigned.unknown	5_prime_UTR_premature_start_codon_gain		4.0726	1.4416	Combined	mrMLM	Grain_shape	Cooked	0.0611916	0.507316	0.0804593	0.961249	-0.0820746	0.907716	0.15186	1.61215	0.194042	2.7661	-0.098533	1.10655
5162381	8	G	A	LOC_Os08g08880	not assigned.unknown	Upstream		5.0481	1.6087	Combined	FASTmrEMMA	Grain_length	Cooked	0.0556007	0.688571	0.0356989	0.481658	-0.00399152	0.0370031	0.170939	3.27617	0.123354	2.18676	0.0171422	0.168644
5464421	8	A	G	LOC_Os08g09420	not assigned.unknown	Downstream		6.4799	2.0808	Combined	FASTmrEMMA	Grain_width	Raw	0.161863	1.70056	0.212534	3.57576	-0.210072	3.14492	0.101493	0.685713	0.137066	1.21116	-0.0977625	0.828149
5618803	8	T	G	LOC_Os08g09720	protein.degradation.ubiquitin.E3.SCF.FBOX	synonymous	Pro→Pro	3.9113	2.9322	Japonica	mrMLM	Grain_shape	Raw	-0.12053	0.931014	-0.214722	2.77619	0.27443	3.24858	-0.0626079	0.280104	-0.172844	1.41872	0.207968	1.71879
6572769	8	G	A	LOC_Os08g11180	not assigned.unknown	nonsynonymous	Ala→Val	3.6258	2.5325	Indica	mrMLM	Grain_length	Cooked	-0.119085	0.874826	-0.109756	0.882921	0.0906881	0.618886	-0.241784	2.39412	-0.219853	2.09571	0.0360475	0.160354
6577302	8	C	T	LOC_Os08g11200	not assigned.unknown	synonymous	Thr→Thr	6.7029	2.0912	Combined	mrMLM	Grain_width	Raw	-0.185759	1.19917	-0.246144	2.50323	0.290089	2.98489	-0.157044	0.78299	-0.290106	2.29808	0.26494	2.31804
7257648	8	T	C	LOC_Os08g12320	not assigned.unknown	Upstream		10.0588	8.0893	Japonica	mrMLM	Grain_shape	Raw	-0.336509	3.57677	-0.403231	5.96319	0.356717	3.53103	-0.494671	4.32361	-0.479796	5.31314	0.268326	1.73319
735684	8	C	T	LOC_Os08g02180	not assigned.unknown	Upstream		8.4555	1.081	Combined	mrMLM	Grain_shape	Raw	-0.145109	1.65199	-0.128804	1.82064	0.110297	1.29821	-0.0649021	0.43544	-0.109718	1.01817	0.0914663	0.894862
7385884	8	G	A	LOC_Os08g12490	not assigned.unknown	Upstream		3.7008	4.8127	Combined	mrMLM	Grain_length	Cooked	0.163112	1.65971	0.111645	1.17642	-0.00554505	0.0304641	0.270967	2.81415	0.166144	1.48703	0.0840179	0.591857
8396436	8	C	T	LOC_Os08g14000	misc.misc2	synonymous	Val→Val	9.3351	5.8579	Indica	mrMLM	Grain_shape	Cooked	-0.116215	0.579435	-0.143462	0.884999	0.109929	0.569185	-0.234051	1.48419	-0.363222	3.13636	0.344344	2.50181
8427097	8	G	A	LOC_Os08g14090	misc.misc2	Upstream		6.6896	1.488	Indica	mrMLM	Grain_length	Cooked	-0.0352241	0.179003	-0.108903	0.86068	0.112101	0.837558	-0.0278336	0.128766	-0.140348	1.02932	0.217647	1.7964
8450712	8	A	G	LOC_Os08g14109	misc.misc2	Downstream		3.2212	0.7947	Indica	ISIS EM-BLASSO	Grain_shape	Raw	-0.141928	1.9529	-0.139676	2.20326	0.099265	1.17332	-0.0474955	0.370983	-0.0683791	0.612222	0.0658733	0.520191
858589	8	C	T	LOC_Os08g02300	development.unspecified	3_prime_UTR		6.8878	0.7456	Combined	mrMLM	Grain_shape	Cooked	-0.140039	1.92356	-0.124639	2.13889	0.102685	1.42677	-0.133197	1.47288	-0.155619	2.16818	0.0812908	0.923425
871322	8	C	T	NA	NA	Intergenic		8.4097	0.4398	Combined	mrMLM	Grain_width	Raw	-0.0530222	0.287401	-0.136766	1.36248	0.18746	2.04883	-0.0536252	0.25559	-0.15226	1.16667	0.136783	1.16553
9756633	8	C	T	LOC_Os08g16000	not assigned.unknown	Upstream		8.5266	0.4345	Combined	mrMLM	Grain_width	Cooked	-0.0381137	0.292245	0.035228	0.330471	-0.0848996	1.00476	-0.0991009	0.881193	0.0516673	0.407591	-0.176885	2.92079
9777587	8	A	C	LOC_Os08g16030	not assigned.unknown	Upstream		7.218	2.4577	Indica	FASTmrEMMA	Grain_width	Cooked	0.116015	0.771517	-0.0143485	0.0689936	0.126361	0.903412	0.176589	1.30509	-0.0227417	0.0980184	0.319356	3.0574
9786987	8	C	T	LOC_Os08g16050	development.unspecified	Upstream		7.3345	0.6859	Combined	FASTmrEMMA	Grain_shape	Raw	0.139477	2.29323	0.14134	3.19937	-0.121982	2.25984	0.0740223	0.73476	0.101579	1.32566	-0.0556005	0.642639
10316609	9	G	A	LOC_Os09g16890	not assigned.unknown	synonymous	Ala→Ala	5.3624	2.1446	Indica	mrMLM	Grain_shape	Raw	0.171131	2.29918	0.207115	3.74272	-0.163306	2.31396	0.199807	2.73663	0.20843	3.01224	-0.0890539	0.710372
10349211	9	A	G	LOC_Os09g16930	signalling.receptor kinases.DUF 26	Downstream		4.2368	1.4268	Indica	FASTmrEMMA	Grain_length	Raw	-0.251681	4.39263	-0.160755	2.37311	0.0360054	0.267214	-0.183025	2.31896	-0.153337	1.77468	0.0223561	0.12643
10349211	9	A	G	LOC_Os09g16930	signalling.receptor kinases.DUF 26	Downstream		7.0819	2.7032	Indica	mrMLM	Grain_length	Raw	-0.251681	4.39263	-0.160755	2.37311	0.0360054	0.267214	-0.183025	2.31896	-0.153337	1.77468	0.0223561	0.12643
10500214	9	G	A	LOC_Os09g17130	not assigned.unknown	Upstream		5.4796	1.3302	Indica	mrMLM	Grain_length	Cooked	0.329051	4.10822	0.29672	4.01422	-0.170983	1.45703	0.304938	3.24501	0.348496	4.21414	-0.210723	1.57064
13448676	9	T	C	LOC_Os09g22230	not assigned.unknown	synonymous	Lys→Lys	6.5859	5.5939	Combined	mrMLM	Grain_width	Cooked	0.0288135	0.0950338	-0.105858	0.561294	0.182269	1.11632	0.0679959	0.217851	-0.137758	0.596479	0.27059	1.8636
15860237	9	C	T	LOC_Os09g26240	not assigned.unknown	Upstream		5.8868	3.4399	Japonica	FASTmrEMMA	Grain_width	Cooked	-0.0112408	0.0711788	0.127811	1.84775	-0.207036	3.22453	-0.00846831	0.0412197	0.131608	1.42939	-0.231893	3.27476
15977895	9	G	A	LOC_Os09g26430	not assigned.unknown	synonymous	Cys→Cys	5.2393	1.6686	Indica	ISIS EM-BLASSO	Grain_shape	Cooked	-0.209894	1.82259	-0.249915	2.86252	0.204843	1.95256	-0.198659	1.55816	-0.336471	3.85192	0.297262	2.74666
16142290	9	C	T	LOC_Os09g26610	hormone metabolism.auxin.induced-regulated-responsive-activated	Downstream		5.4336	2.1149	Indica	FASTmrEMMA	Grain_width	Cooked	-0.0203837	0.113839	-0.0844311	0.747164	0.099822	0.928923	0.0700467	0.480512	-0.057195	0.375176	0.226801	2.58254
16142290	9	C	T	LOC_Os09g26610	hormone metabolism.auxin.induced-regulated-responsive-activated	Downstream		6.3072	2.9853	Indica	mrMLM	Grain_length	Cooked	-0.0203837	0.113839	-0.0844311	0.747164	0.099822	0.928923	0.0700467	0.480512	-0.057195	0.375176	0.226801	2.58254
16914705	9	G	A	LOC_Os09g27795	not assigned.unknown	Downstream		3.513	0.5577	Combined	FASTmrEMMA	Grain_shape	Cooked	0.145349	1.3965	0.199526	3.08771	-0.188234	2.51056	0.20413	1.87466	0.27347	3.57597	-0.149262	1.48018
16914705	9	G	A	LOC_Os09g27795	not assigned.unknown	Downstream		7.5907	1.6833	Combined	mrMLM	Grain_shape	Cooked	0.145349	1.3965	0.199526	3.08771	-0.188234	2.51056	0.20413	1.87466	0.27347	3.57597	-0.149262	1.48018
17144224	9	G	A	LOC_Os09g28220	not assigned.unknown	Downstream		3.6605	2.0073	Combined	mrMLM	Grain_length	Raw	-0.263528	2.52836	-0.129541	1.09938	0.00671017	0.0306686	-0.24453	1.87546	-0.170381	1.21363	-0.014514	0.0660019
18648351	9	C	A	LOC_Os09g30510	not assigned.unknown	Upstream		9.4481	2.4343	Combined	mrMLM	Grain_width	Cooked	-0.102465	0.26434	-0.214455	0.87345	0.289754	1.23992	-0.139032	0.314838	-0.50556	2.29409	0.626532	3.70275
19409741	9	A	G	LOC_Os09g32510	RNA.regulation of transcription.bHLH,Basic Helix-Loop-Helix family	Upstream		3.6399	1.6263	Combined	ISIS EM-BLASSO	Grain_length	Cooked	0.100317	1.47764	0.0631441	0.959373	-0.0372121	0.425226	0.208026	4.01408	0.146278	2.54659	0.00781162	0.0645205
19652012	9	C	T	LOC_Os09g32948	development.unspecified	Upstream		9.3659	1.1717	Combined	mrMLM	Grain_width	Cooked	0.0206609	0.140238	0.0806619	1.01437	-0.111291	1.51545	0.0214631	0.12973	0.138571	1.68968	-0.17502	2.96349
19652012	9	C	T	LOC_Os09g32948	development.unspecified	Upstream		9.4968	2.7445	Indica	mrMLM	Grain_length	Cooked	-0.0564651	0.476726	-0.142391	2.12697	0.171297	2.62084	-0.0622997	0.499994	-0.190474	2.75937	0.239214	3.5355
19801691	9	T	C	LOC_Os09g33559	not assigned.unknown	Downstream		4.2423	3.3854	Combined	FASTmrEMMA	Grain_length	Cooked	0.119807	0.829581	0.0615306	0.426768	0.00602066	0.0292841	0.301905	2.91313	0.229143	2.12345	-0.00232636	0.0104366
20124696	9	A	T	LOC_Os09g34090	lipid metabolism.	Upstream		3.8606	0.6051	Combined	mrMLM	Grain_shape	Cooked	-0.159983	2.67064	-0.181408	4.42753	0.145989	2.71249	-0.213647	3.31427	-0.27207	6.03053	0.191064	3.60399
20124696	9	A	T	LOC_Os09g34090	lipid metabolism.	Upstream		3.8727	0.5438	Combined	mrMLM	Grain_shape	Raw	-0.159983	2.67064	-0.181408	4.42753	0.145989	2.71249	-0.213647	3.31427	-0.27207	6.03053	0.191064	3.60399
20124696	9	A	T	LOC_Os09g34090	lipid metabolism.	Upstream		6.1248	1.8533	Combined	ISIS EM-BLASSO	Grain_shape	Cooked	-0.159983	2.67064	-0.181408	4.42753	0.145989	2.71249	-0.213647	3.31427	-0.27207	6.03053	0.191064	3.60399
20140841	9	A	G	LOC_Os09g34120	not assigned.unknown	Upstream		4.1111	1.3949	Combined	ISIS EM-BLASSO	Grain_length	Cooked	-0.134889	2.19097	-0.134126	2.88146	0.107188	1.79049	-0.218442	3.84206	-0.21857	4.52525	0.100759	1.40742
20210245	9	C	T	LOC_Os09g34230	misc.UDP glucosyl and glucoronyl transferases	Upstream		3.4958	0.9014	Combined	FASTmrEMMA	Grain_width	Raw	0.0627759	0.603436	0.131138	2.36702	-0.169155	3.26762	0.019366	0.118573	0.116205	1.34671	-0.160577	2.54818
20566252	9	G	A	LOC_Os09g35750	not assigned.unknown	Downstream		5.6273	4.4268	Japonica	mrMLM	Grain_shape	Cooked	0.135026	1.35314	0.130134	1.54256	-0.113787	1.00054	0.243141	2.43353	0.226854	2.87257	-0.119054	0.932193
20589710	9	C	T	LOC_Os09g35780	not assigned.unknown	Upstream		6.8379	3.3938	Combined	mrMLM	Grain_length	Raw	-0.29974	4.86305	-0.226971	3.95555	0.130341	1.41312	-0.224472	2.19266	-0.220007	2.48591	0.0785663	0.574027
20604137	9	T	C	LOC_Os09g35800	cell wall.precursor synthesis.UGE	Upstream		5.7848	2.4587	Japonica	mrMLM	Grain_width	Raw	-0.160315	1.55655	-0.199454	2.6906	0.202892	2.13949	-0.155786	1.02934	-0.204599	2.0191	0.133097	0.936888
20818620	9	T	C	NA	NA	Intergenic		3.2551	2.968	Combined	FASTmrEMMA	Grain_width	Cooked	-0.0584968	0.275229	0.0555773	0.322593	-0.152081	1.18142	-0.129313	0.657291	0.113133	0.616037	-0.319566	3.58435
21341730	9	T	C	LOC_Os09g37000	protein.degradation.ubiquitin.proteasom	synonymous	Glu→Glu	5.6704	1.3923	Combined	FASTmrEMMA	Grain_width	Raw	-0.00215528	0.0125189	-0.111398	1.5729	0.186572	3.3456	0.0193559	0.110518	-0.112801	1.15643	0.190258	3.16698
21350362	9	A	G	LOC_Os09g37012	protein.degradation.aspartate protease	nonsynonymous	Phe→Leu	4.5388	1.5871	Indica	FASTmrEMMA	Grain_width	Cooked	-0.0250584	0.164039	0.1079	1.25331	-0.180795	2.62846	-0.0365072	0.237936	0.0935086	0.830184	-0.225897	2.92025
21350362	9	A	G	LOC_Os09g37012	protein.degradation.aspartate protease	nonsynonymous	Phe→Leu	5.7497	1.7345	Indica	mrMLM	Grain_length	Raw	-0.0250584	0.164039	0.1079	1.25331	-0.180795	2.62846	-0.0365072	0.237936	0.0935086	0.830184	-0.225897	2.92025
21350362	9	A	G	LOC_Os09g37012	protein.degradation.aspartate protease	nonsynonymous	Phe→Leu	8.2191	3.0086	Indica	FASTmrEMMA	Grain_width	Raw	-0.0250584	0.164039	0.1079	1.25331	-0.180795	2.62846	-0.0365072	0.237936	0.0935086	0.830184	-0.225897	2.92025
21519007	9	A	C	LOC_Os09g37250	RNA.regulation of transcription.Nucleosome/chromatin assembly factor group	Upstream		6.3908	0.616	Combined	mrMLM	Grain_width	Raw	0.0737651	1.11946	0.102836	2.50402	-0.111263	2.57605	0.116032	1.83253	0.134087	2.69282	-0.0737866	1.18831
21994794	9	T	C	LOC_Os09g38180	not assigned.unknown	nonsynonymous	Leu→Pro	5.3364	1.5971	Japonica	FASTmrEMMA	Grain_length	Raw	-0.277028	3.42479	-0.144948	1.42016	-0.0537869	0.292466	-0.162766	0.991507	-0.124279	0.845856	-0.0113277	0.0455195
21994794	9	T	C	LOC_Os09g38180	not assigned.unknown	nonsynonymous	Leu→Pro	10.5116	5.3126	Japonica	mrMLM	Grain_length	Raw	-0.277028	3.42479	-0.144948	1.42016	-0.0537869	0.292466	-0.162766	0.991507	-0.124279	0.845856	-0.0113277	0.0455195
5608092	9	C	T	LOC_Os09g10290	not assigned.unknown	Upstream		4.1652	1.2062	Combined	FASTmrEMMA	Grain_shape	Raw	0.0934027	0.567464	0.219412	2.72424	-0.282007	3.78267	0.109892	0.598415	0.223993	1.96974	-0.199534	1.90372
5696153	9	A	G	LOC_Os09g10420	not assigned.unknown	synonymous	Pro→Pro	4.0816	1.7595	Indica	mrMLM	Grain_length	Raw	-0.115937	0.706288	-0.225447	2.25784	0.241745	2.4004	-0.188143	1.34651	-0.242904	2.0663	0.137953	0.778721
5897442	9	G	A	LOC_Os09g10800	not assigned.unknown	Upstream		4.3433	2.2315	Japonica	mrMLM	Grain_width	Cooked	-0.128889	0.891094	-0.239287	2.84883	0.295612	3.14777	0.0563314	0.220116	-0.183837	1.32972	0.349637	3.44011
599675	9	C	T	LOC_Os09g01870	RNA.regulation of transcription.unclassified	Upstream		6.4326	2.2342	Indica	mrMLM	Grain_length	Cooked	0.062843	0.571726	0.0168886	0.128275	0.0167243	0.120413	0.180343	2.61605	0.144375	1.85273	-0.0257658	0.163281
6192271	9	A	G	LOC_Os09g11170	protein.degradation.ubiquitin.E3.RING	Upstream		3.6485	0.5476	Combined	mrMLM	Grain_shape	Cooked	-0.0868736	0.836098	-0.058638	0.62689	0.0304801	0.251013	-0.131111	1.3349	-0.167524	2.24816	0.109084	1.36394
7791202	9	C	T	NA	NA	Intergenic		3.2877	1.346	Japonica	FASTmrEMMA	Grain_shape	Raw	0.125358	1.36728	0.143075	2.02385	-0.113515	1.10462	-0.00737937	0.0334962	0.0696463	0.520085	-0.105247	0.843784
8005734	9	A	G	LOC_Os09g13690	not assigned.unknown	nonsynonymous	Ser→Gly	3.0702	2.164	Japonica	mrMLM	Grain_shape	Raw	0.201156	3.48795	0.185186	3.7046	-0.0891134	0.892607	0.093001	0.712116	0.104016	1.05526	-0.02637	0.1636
8150760	9	G	A	LOC_Os09g13870	misc.acid and other phosphatases	Downstream		4.6969	0.5104	Combined	FASTmrEMMA	Grain_shape	Raw	0.133738	1.96807	0.154626	3.29556	-0.112666	1.74386	0.0413494	0.293963	0.0939565	1.01044	-0.073932	0.775853
8585627	9	G	A	LOC_Os09g14510	development.unspecified	Upstream		6.7747	1.6504	Combined	mrMLM	Grain_length	Raw	-0.173906	3.6239	-0.147606	3.68588	0.0905207	1.47924	-0.152849	2.29119	-0.14996	2.57841	0.0471172	0.512998
8739363	9	G	T	LOC_Os09g14720	not assigned.unknown	Downstream		11.9066	6.7723	Japonica	mrMLM	Grain_length	Raw	-0.240399	3.27364	-0.208863	3.19134	0.129387	1.15906	-0.164062	1.24442	-0.139384	1.27368	0.0450155	0.253179
8960935	9	A	G	LOC_Os09g14950	not assigned.unknown	Upstream		4.4937	0.8849	Indica	mrMLM	Grain_length	Cooked	0.0188891	0.0793752	0.0882549	0.551187	-0.118744	0.766484	-0.0543221	0.245566	0.0915693	0.483362	-0.270046	2.10899
8974174	9	G	A	LOC_Os09g14960	not assigned.unknown	Upstream		4.0835	1.0629	Combined	mrMLM	Grain_shape	Cooked	-0.125712	1.6539	-0.158211	3.17495	0.132964	2.12369	-0.149088	1.66221	-0.190191	2.90084	0.116247	1.43708
10378259	10	C	T	LOC_Os10g20600	protein.degradation.ubiquitin.E3.RING	Upstream		12.1237	1.8188	Combined	mrMLM	Grain_shape	Raw	-0.124318	1.93178	-0.124662	2.60173	0.0899829	1.39286	-0.094098	1.02918	-0.109792	1.48642	0.0503494	0.549509
11387264	10	A	C	LOC_Os10g22030	signalling.receptor kinases.DUF 26	Upstream		5.0429	1.5071	Indica	mrMLM	Grain_length	Cooked	-0.19126	2.14415	-0.0921539	0.800679	0.000845654	0.00426206	-0.259655	3.25658	-0.181822	1.83557	-0.0270854	0.131532
11392860	10	C	T	LOC_Os10g22060	not assigned.unknown	nonsynonymous	Ser→Asn	5.7993	1.229	Combined	mrMLM	Grain_length	Raw	-0.156761	1.73724	-0.0608746	0.566392	-0.024276	0.167954	-0.129483	1.09223	-0.0504255	0.337103	-0.0592806	0.475926
12705584	10	T	C	LOC_Os10g24700	not assigned.unknown	Downstream		6.228	2.723	Combined	mrMLM	Grain_width	Cooked	-0.146623	1.03348	-0.133616	1.15666	0.115981	0.853979	-0.110818	0.558394	-0.24603	2.10204	0.252351	2.47895
12906931	10	C	T	LOC_Os10g25060	not assigned.unknown	Upstream		10.4938	8.3927	Indica	mrMLM	Grain_shape	Cooked	0.112755	0.543636	0.151316	0.932509	-0.115491	0.591504	0.30583	2.21817	0.345626	2.79138	-0.155548	0.713492
12968073	10	A	T	LOC_Os10g25130	amino acid metabolism.synthesis.central amino acid metabolism.alanine.alanine aminotransferase	5_prime_UTR		3.1622	1.2666	Japonica	ISIS EM-BLASSO	Grain_length	Cooked	0.125066	1.55365	0.0737404	0.825191	0.0248352	0.16793	0.193402	2.07075	0.109353	1.0667	0.0922598	0.754904
13365983	10	G	A	LOC_Os10g25780	hormone metabolism.brassinosteroid.synthesis-degradation.sterols.DWF1	Upstream		17.7837	8.1497	Combined	mrMLM	Grain_width	Raw	-0.116014	0.697025	-0.244658	2.91601	0.279773	3.3065	-0.0604243	0.253258	-0.173677	1.18216	0.188747	1.54305
13489129	10	G	T	LOC_Os10g26050	protein.aa activation.methionine-tRNA ligase	Upstream		3.1044	2.3683	Indica	mrMLM	Grain_shape	Raw	-0.201642	1.96189	-0.257567	3.51094	0.199615	2.18184	-0.231707	2.31421	-0.24777	2.64588	0.111345	0.693752
13511141	10	C	G	LOC_Os10g26080	not assigned.unknown	nonsynonymous	Glu→Asp	5.9118	4.4494	Indica	mrMLM	Grain_length	Cooked	0.0693975	0.385421	-0.0866185	0.593211	0.187512	1.87086	0.116834	0.750036	-0.0423864	0.206613	0.223235	1.86855
13800030	10	A	C	LOC_Os10g26500	RNA.regulation of transcription.HB,Homeobox transcription factor family	Upstream		10.8534	6.5829	Japonica	mrMLM	Grain_shape	Raw	0.121839	1.05078	0.148155	1.73488	-0.150186	1.41783	0.128281	0.846381	0.0937844	0.712029	-0.0379533	0.207607
15952959	10	C	A	LOC_Os10g30650	not assigned.unknown	Upstream		9.3629	8.2093	Combined	FASTmrEMMA	Grain_shape	Raw	-0.251754	1.56012	-0.295758	2.6786	0.315096	2.67835	-0.0913787	0.308429	-0.214906	1.11923	0.194775	1.08325
16321311	10	C	T	LOC_Os10g31170	not assigned.unknown	Upstream		4.3318	0.9911	Combined	mrMLM	Grain_length	Cooked	0.109119	1.23792	0.0502387	0.521176	0.0177694	0.13573	0.22744	3.18893	0.119521	1.29928	0.0811329	0.817172
16321311	10	C	T	LOC_Os10g31170	not assigned.unknown	Upstream		7.4774	4.3878	Japonica	mrMLM	Grain_length	Cooked	0.143091	1.23902	0.0665537	0.491534	0.0243748	0.121543	0.323554	3.1908	0.191127	1.72461	0.0950488	0.5592
18061094	10	C	T	LOC_Os10g33940	RNA.regulation of transcription.ARF, Auxin Response Factor family	Downstream		4.8805	0.555	Combined	FASTmrEMMA	Grain_shape	Raw	-0.0677139	0.592166	-0.171823	3.27943	0.191386	3.56151	-0.0711838	0.536772	-0.147872	1.78335	0.146064	2.04491
18999637	10	T	C	LOC_Os10g35510	not assigned.unknown	Upstream		7.1707	0.6941	Combined	FASTmrEMMA	Grain_width	Raw	-0.0323616	0.166752	-0.136691	1.43719	0.18551	2.13202	0.0312377	0.141447	-0.116222	0.824685	0.2068	2.37489
19002179	10	C	T	LOC_Os10g35510	not assigned.unknown	Upstream		4.2065	1.5044	Indica	FASTmrEMMA	Grain_width	Raw	-0.0864804	0.553642	-0.212153	2.44234	0.255971	3.02067	0.0290697	0.13459	-0.136291	0.980943	0.286069	2.77903
19002179	10	C	T	LOC_Os10g35510	not assigned.unknown	Upstream		5.2899	2.7848	Indica	mrMLM	Grain_shape	Raw	-0.0864804	0.553642	-0.212153	2.44234	0.255971	3.02067	0.0290697	0.13459	-0.136291	0.980943	0.286069	2.77903
19124944	10	C	T	LOC_Os10g35770	not assigned.unknown	Upstream		7.6055	1.2129	Combined	mrMLM	Grain_width	Raw	0.103421	0.792847	0.176987	2.38733	-0.191412	2.45716	0.12051	0.820336	0.23281	2.61899	-0.21691	2.72001
19368016	10	C	T	LOC_Os10g36229	development.unspecified	nonsynonymous	Leu→Phe	4.729	1.2396	Indica	mrMLM	Grain_length	Raw	-0.0197081	0.0868928	-0.154349	1.30771	0.206256	1.88101	0.0826479	0.436404	-0.0849558	0.461297	0.2848	2.45874
19861036	10	G	C	LOC_Os10g37100	misc.cytochrome P450	Upstream		3.2593	2.4124	Combined	ISIS EM-BLASSO	Grain_width	Cooked	-0.0339765	0.169996	0.163325	1.79187	-0.27189	3.80838	0.0110058	0.0432914	0.190943	1.62429	-0.271097	3.3929
19876185	10	G	A	NA	NA	Intergenic		5.448	2.5775	Combined	FASTmrEMMA	Grain_width	Raw	0.0861237	0.540801	0.200252	2.49781	-0.242667	3.11301	0.112721	0.646251	0.237755	2.29253	-0.231016	2.5214
19878969	10	G	A	LOC_Os10g37160	misc.cytochrome P450	Upstream		10.4841	6.276	Japonica	mrMLM	Grain_width	Raw	-0.0147539	0.066971	-0.230841	2.86963	0.322299	3.97429	-0.0332012	0.127465	-0.205635	1.80453	0.303781	3.14165
19944261	10	C	T	NA	NA	Intergenic		4.8018	0.3737	Combined	mrMLM	Grain_width	Cooked	-0.10764	1.41345	0.0311481	0.316473	-0.16844	3.45068	-0.125289	1.36378	0.043303	0.353995	-0.20217	3.8757
19944261	10	C	T	NA	NA	Intergenic		5.9574	2.1402	Japonica	FASTmrEMMA	Grain_width	Cooked	-0.127313	1.6664	0.0150743	0.118094	-0.173052	2.57402	-0.14012	1.31665	0.0363047	0.25932	-0.205212	2.85085
19990273	10	G	T	NA	NA	Intergenic		12.6007	5.2741	Combined	FASTmrEMMA	Grain_shape	Raw	0.198647	1.73393	0.193655	2.2173	-0.180698	1.79365	0.24004	1.90703	0.278653	2.82389	-0.15248	1.23915
20044058	10	T	C	LOC_Os10g37450	not assigned.unknown	Downstream		5.028	2.2977	Combined	FASTmrEMMA	Grain_shape	Cooked	-0.138177	1.30346	-0.135968	1.68438	0.131114	1.44713	-0.233791	2.49347	-0.228681	2.7777	0.0797866	0.641199
20165119	10	C	T	LOC_Os10g37680	not assigned.unknown	synonymous	p.Ile154Ile	6.2476	6.4831	Japonica	mrMLM	Grain_shape	Cooked	-0.179993	1.19793	-0.217764	1.96691	0.174584	1.10846	-0.295643	1.87693	-0.316153	2.86555	0.184897	1.10183
20599244	10	C	A	LOC_Os10g38630	misc.glutathione S transferases	Upstream		4.9364	5.783	Combined	mrMLM	Grain_length	Cooked	0.259371	2.83531	0.0739502	0.551718	0.0315363	0.176927	0.304556	2.98016	0.172595	1.36572	0.073245	0.45759
20745285	10	G	A	LOC_Os10g38940	secondary metabolism.isoprenoids.carotenoids.carotenoid beta ring hydroxylase	intron		4.7452	1.8189	Japonica	ISIS EM-BLASSO	Grain_length	Raw	-0.413183	4.52682	-0.131886	0.860251	-0.144206	0.790789	-0.325099	2.03819	-0.156277	0.858086	-0.159821	0.810684
2086559	10	G	A	LOC_Os10g04410	not assigned.unknown	nonsynonymous	Arg→Lys	3.0383	0.5961	Indica	mrMLM	Grain_length	Cooked	-0.0147648	0.0971122	-0.0736301	0.779074	0.103357	1.17161	-0.00691357	0.0404183	-0.111023	1.16642	0.19291	2.45812
2086559	10	G	A	LOC_Os10g04410	not assigned.unknown	nonsynonymous	Arg→Lys	3.0383	0.5961	Indica	mrMLM	Grain_length	Cooked	-0.0147648	0.0971122	-0.0736301	0.779074	0.103357	1.17161	-0.00691357	0.0404183	-0.111023	1.16642	0.19291	2.45812
22010131	10	G	A	LOC_Os10g40990	secondary metabolism.flavonoids.flavonols	Downstream		4.1334	1.9213	Japonica	mrMLM	Grain_width	Cooked	-0.0690924	0.359999	-0.185591	1.75455	0.251208	2.2658	-0.115741	0.531623	-0.249769	2.17784	0.251855	1.99636
2345515	10	G	A	LOC_Os10g04840	not assigned.unknown	Downstream		5.1347	1.789	Indica	mrMLM	Grain_length	Raw	-0.234252	2.80867	-0.116688	1.05833	-0.0151122	0.0778545	-0.160929	1.36941	-0.127454	0.984484	-0.00503654	0.0208781
313660	10	C	T	LOC_Os10g01490	not assigned.unknown	Upstream		9.3989	1.3464	Combined	mrMLM	Grain_width	Cooked	-0.00835175	0.0436703	-0.0599864	0.517998	0.0992533	0.962045	0.0853137	0.548441	-0.0811016	0.577263	0.214246	2.911
4033786	10	G	A	LOC_Os10g07534	stress.biotic	Downstream		3.3567	0.7292	Japonica	FASTmrEMMA	Grain_shape	Raw	0.175955	1.50621	0.222052	2.65703	-0.187534	1.5667	0.102556	0.489236	0.141085	0.963019	-0.149294	0.954159
6483165	10	C	T	LOC_Os10g11720	not assigned.unknown	Upstream		5.3034	0.6741	Combined	mrMLM	Grain_width	Cooked	-0.0129668	0.0822918	-0.0751064	0.888277	0.0994837	1.23518	0.0240146	0.143412	-0.073849	0.642363	0.14969	2.18591
7106021	10	G	A	LOC_Os10g12740	not assigned.unknown	synonymous	Val→Val	4.759	0.6477	Combined	FASTmrEMMA	Grain_width	Raw	-0.116872	0.712049	-0.259959	3.20204	0.328638	4.30482	-0.0965064	0.439973	-0.207438	1.50129	0.222187	1.86791
7231729	10	A	G	LOC_Os10g13390	not assigned.unknown	nonsynonymous	Asp→Gly	4.1968	6.9166	Indica	ISIS EM-BLASSO	Grain_length	Raw	0.379834	3.68461	0.0964396	0.516585	0.120547	0.674008	0.326634	2.63019	0.197378	1.19598	0.0965902	0.399793
8005496	10	C	T	LOC_Os10g15300	not assigned.unknown	Upstream		6.6804	6.3679	Indica	mrMLM	Grain_length	Cooked	0.0427227	0.0721222	0.0783387	0.156662	-0.122515	0.252744	0.608964	2.07668	0.486764	1.48144	-0.023465	0.0341715
8515793	10	C	T	LOC_Os10g17010	not assigned.unknown	Upstream		4.9704	3.3456	Japonica	FASTmrEMMA	Grain_shape	Cooked	-0.167217	0.970345	-0.232911	1.9883	0.193855	1.19512	-0.298982	1.76927	-0.32346	2.82013	0.201324	1.20109
8698509	10	G	A	LOC_Os10g17290	not assigned.unknown	Upstream		6.924	2.4174	Combined	FASTmrEMMA	Grain_width	Cooked	0.0549753	0.395214	0.109888	1.34318	-0.146088	1.91329	0.133173	1.13353	0.252807	3.70205	-0.213007	3.26028
8705224	10	C	A	LOC_Os10g17300	not assigned.unknown	nonsynonymous	Ala→Asp	8.2302	2.7345	Combined	FASTmrEMMA	Grain_shape	Cooked	-0.117117	1.15623	-0.132009	1.84428	0.122521	1.48929	-0.195042	2.13205	-0.266263	4.20013	0.169175	2.28822
8705224	10	C	A	LOC_Os10g17300	not assigned.unknown	nonsynonymous	Ala→Asp	8.2302	2.7345	Combined	FASTmrEMMA	Grain_shape	Cooked	-0.117117	1.15623	-0.132009	1.84428	0.122521	1.48929	-0.195042	2.13205	-0.266263	4.20013	0.169175	2.28822
8886493	10	C	T	LOC_Os10g17590	not assigned.unknown	Upstream		7.0322	1.3626	Combined	mrMLM	Grain_shape	Cooked	0.158086	1.5348	0.166705	2.25047	-0.144807	1.63038	0.22934	2.35526	0.320244	4.84602	-0.209187	2.79652
9131471	10	G	A	LOC_Os10g17990	lipid metabolism.Phospholipid synthesis.phosphatidate cytidylyltransferase	Upstream		4.9406	1.6627	Combined	FASTmrEMMA	Grain_length	Cooked	-0.103696	0.993431	-0.115235	1.52939	0.0922049	0.993174	-0.230957	2.90502	-0.209928	2.86029	0.0597585	0.499166
9132911	10	C	A	NA	NA	Intergenic		3.8929	1.4804	Combined	ISIS EM-BLASSO	Grain_shape	Cooked	0.0785929	0.701011	0.0952324	1.21736	-0.0796271	0.857216	0.173664	1.99211	0.187852	2.59728	-0.0867389	0.927313
9238991	10	G	A	LOC_Os10g18190	not assigned.unknown	nonsynonymous	Ser→Asn	7.2112	3.5042	Japonica	mrMLM	Grain_length	Raw	-0.109515	0.420292	0.045985	0.171442	-0.174346	0.786468	-0.0480244	0.125301	0.0570382	0.191671	-0.162895	0.67799
9937817	10	C	T	LOC_Os10g19890	not assigned.unknown	nonsynonymous	Ala→Val	6.597	1.6536	Combined	mrMLM	Grain_width	Cooked	0.0450492	0.22399	0.122436	1.07252	-0.176479	1.71992	0.0972199	0.50877	0.226936	2.01418	-0.230781	2.4523
10146441	11	C	T	LOC_Os11g18044	transport.peptides and oligopeptides	Downstream		5.6857	8.8356	Combined	mrMLM	Grain_shape	Raw	0.151339	0.521287	0.319092	2.02566	-0.385391	2.49371	0.0965853	0.245547	0.257115	1.01857	-0.246207	1.07372
10306888	11	G	A	LOC_Os11g18290	not assigned.unknown	Upstream		6.4449	5.3183	Japonica	mrMLM	Grain_length	Cooked	-0.156492	2.66813	-0.053911	0.620788	-0.0523367	0.484725	-0.238811	3.65917	-0.1365	1.85831	-0.0825126	0.782991
10427220	11	G	A	LOC_Os11g18490	not assigned.unknown	Upstream		6.5019	3.6976	Japonica	mrMLM	Grain_shape	Cooked	-0.222915	2.54136	-0.069484	0.523332	-0.0665068	0.405304	-0.3537	3.79552	-0.224196	2.31795	-0.0644096	0.347252
1149000	11	T	C	LOC_Os11g03170	not assigned.unknown	Downstream		3.2166	0.2874	Japonica	FASTmrEMMA	Grain_shape	Raw	-0.0957402	1.06597	-0.148631	2.57607	0.192675	3.08587	0.0288147	0.16365	-0.0471859	0.357495	0.0877471	0.750948
1180233	11	A	G	LOC_Os11g03230	nucleotide metabolism.degradation	Downstream		4.4539	0.7761	Combined	FASTmrEMMA	Grain_shape	Raw	0.0914895	1.20579	0.140649	3.14773	-0.155547	3.34167	-0.0252797	0.177386	0.0658743	0.670284	-0.131494	2.07994
121298	11	C	G	LOC_Os11g01200	signalling.receptor kinases.leucine rich repeat I	intron		6.966	1.7641	Indica	FASTmrEMMA	Grain_shape	Raw	-0.152536	1.28136	-0.22071	2.70736	0.199671	2.13237	-0.0295303	0.141505	-0.231191	2.34892	0.331369	3.82718
121298	11	C	G	LOC_Os11g01200	signalling.receptor kinases.leucine rich repeat I	intron		8.6672	4.6607	Indica	mrMLM	Grain_length	Cooked	-0.152536	1.28136	-0.22071	2.70736	0.199671	2.13237	-0.0295303	0.141505	-0.231191	2.34892	0.331369	3.82718
14226613	11	A	C	LOC_Os11g24980	not assigned.unknown	Upstream		4.1472	1.4226	Indica	mrMLM	Grain_length	Cooked	-0.0403342	0.219137	0.0620484	0.417163	-0.12351	1.00949	-0.00511522	0.022025	0.153925	1.23928	-0.274518	2.77409
14226613	11	A	C	LOC_Os11g24980	not assigned.unknown	Upstream		6.8883	0.7942	Combined	mrMLM	Grain_width	Cooked	0.120884	1.05228	0.0332491	0.24104	0.0455385	0.329842	0.107026	0.750971	-0.0509741	0.314286	0.179767	2.22099
14575882	11	G	A	LOC_Os11g25560	RNA.regulation of transcription.bHLH,Basic Helix-Loop-Helix family	Upstream		5.9706	6.6657	Combined	FASTmrEMMA	Grain_length	Raw	-0.393649	3.76455	-0.223766	1.94789	0.0253166	0.103398	-0.294758	1.83747	-0.201511	1.16667	-0.016059	0.0583322
14575882	11	G	A	LOC_Os11g25560	RNA.regulation of transcription.bHLH,Basic Helix-Loop-Helix family	Upstream		9.8352	7.1605	Combined	mrMLM	Grain_length	Raw	-0.393649	3.76455	-0.223766	1.94789	0.0253166	0.103398	-0.294758	1.83747	-0.201511	1.16667	-0.016059	0.0583322
15536923	11	C	T	LOC_Os11g26990	not assigned.unknown	Upstream		4.5566	0.621	Combined	mrMLM	Grain_shape	Cooked	0.103392	0.958726	0.0904539	1.03894	-0.0577428	0.509658	0.201039	2.32768	0.178988	2.1976	-0.0328748	0.241176
15696770	11	A	G	LOC_Os11g27280	not assigned.unknown	Upstream		4.2637	2.815	Indica	mrMLM	Grain_length	Raw	-0.123744	0.697319	-0.209055	1.77275	0.236193	2.0781	-0.0523895	0.219075	-0.110567	0.57349	0.121941	0.597627
15728648	11	A	C	LOC_Os11g27329	not assigned.unknown	intron		4.7977	7.4859	Combined	mrMLM	Grain_length	Cooked	-0.233938	2.1381	-0.0531936	0.32403	-0.116336	0.845746	-0.380559	3.64273	-0.20136	1.48723	-0.158437	1.12976
15937499	11	A	G	LOC_Os11g27670	not assigned.unknown	Upstream		3.6967	6.0287	Indica	ISIS EM-BLASSO	Grain_width	Raw	-0.136372	0.586878	-0.21709	1.29946	0.233277	1.30402	-0.072082	0.237724	-0.152085	0.631878	0.184013	0.727857
16544506	11	G	A	LOC_Os11g28628	not assigned.unknown	Downstream		4.0595	0.2459	Combined	mrMLM	Grain_width	Cooked	-0.0079706	0.0507651	0.0513036	0.546736	-0.0783576	0.910483	0.0144142	0.0844357	0.124704	1.45532	-0.152107	2.35653
1691561	11	G	C	LOC_Os11g04150	transport.misc	Upstream		3.2729	2.0401	Japonica	FASTmrEMMA	Grain_width	Cooked	-0.102788	0.875266	-0.184859	2.62793	0.214141	2.59117	0.0431877	0.205643	-0.145287	1.27953	0.267492	3.11811
16920857	11	C	T	LOC_Os11g29190	protein.synthesis.ribosomal protein.eukaryotic.40S subunit.S5	Upstream		7.0689	2.9186	Combined	mrMLM	Grain_shape	Raw	-0.126419	1.13107	-0.155245	2.0663	0.156291	1.89301	-0.066894	0.392482	-0.117728	0.960466	0.084525	0.68223
17117231	11	G	A	LOC_Os11g29500	not assigned.unknown	Upstream		7.167	1.8243	Indica	mrMLM	Grain_length	Raw	0.198975	3.19855	0.17676	3.03789	-0.123266	1.52445	0.112919	1.15529	0.0654633	0.541914	0.0422573	0.277676
17117231	11	G	A	LOC_Os11g29500	not assigned.unknown	Upstream		8.0963	3.0779	Indica	FASTmrEMMA	Grain_length	Raw	0.198975	3.19855	0.17676	3.03789	-0.123266	1.52445	0.112919	1.15529	0.0654633	0.541914	0.0422573	0.277676
1712548	11	G	C	LOC_Os11g04200	protein.synthesis.ribosome biogenesis.Pre-rRNA processing and modifications.snoRNPs	nonsynonymous	Ala→Gly	15.0911	2.1077	Combined	mrMLM	Grain_width	Raw	-0.136117	0.700026	-0.389506	4.98582	0.499129	7.01969	-0.0867772	0.324403	-0.335142	2.61374	0.398676	4.1384
17448695	11	A	G	LOC_Os11g30000	not assigned.unknown	nonsynonymous	Tyr→Cys	7.1476	1.8922	Combined	mrMLM	Grain_length	Raw	0.185081	3.13702	0.104183	1.63106	-0.00313155	0.0227434	0.109293	1.09744	0.0617473	0.551802	0.0481265	0.447906
17453272	11	C	G	LOC_Os11g30000	not assigned.unknown	Downstream		6.7604	1.5593	Indica	FASTmrEMMA	Grain_shape	Raw	-0.17071	2.36651	-0.205131	3.78718	0.179513	2.71777	-0.066715	0.528976	-0.0830518	0.729562	0.0595021	0.415321
17767927	11	G	A	NA	NA	Intergenic		3.3193	0.5823	Combined	mrMLM	Grain_width	Raw	-0.116191	1.69827	0.0078736	0.0693921	-0.150766	3.10771	-0.122872	1.45508	-0.0101265	0.0709832	-0.135476	2.21803
18389348	11	A	G	LOC_Os11g31480	not assigned.unknown	Downstream		6.0144	2.5148	Combined	FASTmrEMMA	Grain_shape	Cooked	-0.125693	1.5803	-0.147236	2.71563	0.130869	2.01358	-0.163719	1.92296	-0.227311	3.8977	0.137842	1.92064
18389348	11	A	G	LOC_Os11g31480	not assigned.unknown	Downstream		7.4215	2.0888	Combined	mrMLM	Grain_shape	Cooked	-0.125693	1.5803	-0.147236	2.71563	0.130869	2.01358	-0.163719	1.92296	-0.227311	3.8977	0.137842	1.92064
18389348	11	A	G	LOC_Os11g31480	not assigned.unknown	Downstream		7.8483	1.8811	Combined	mrMLM	Grain_shape	Raw	-0.125693	1.5803	-0.147236	2.71563	0.130869	2.01358	-0.163719	1.92296	-0.227311	3.8977	0.137842	1.92064
20476883	11	T	C	LOC_Os11g34940	not assigned.unknown	Downstream		4.0112	2.1759	Indica	mrMLM	Grain_length	Raw	0.232952	2.22579	0.139172	1.13692	-0.00828416	0.0365486	0.216681	1.80243	0.176681	1.33586	-0.00176953	0.00641732
20862005	11	G	A	LOC_Os11g35580	stress.biotic	synonymous	Gly→Gly	6.9336	5.5748	Combined	mrMLM	Grain_width	Cooked	-0.115171	0.55196	-0.256602	2.37167	0.300526	2.77941	0.0714276	0.248222	-0.193468	1.06042	0.373412	3.46289
21181696	11	G	A	LOC_Os11g36050	protein.folding	Upstream		4.4733	1.6028	Japonica	FASTmrEMMA	Grain_shape	Cooked	0.0364606	0.252012	0.0657133	0.62879	-0.0683013	0.541727	0.175273	1.61838	0.182352	2.28974	-0.101713	0.840907
21220870	11	C	T	LOC_Os11g36090	signalling.receptor kinases.leucine rich repeat XII	Upstream		3.2138	0.3369	Combined	mrMLM	Grain_length	Raw	-0.139412	2.38278	-0.0732363	1.14816	0.00389855	0.0324787	-0.137389	1.93071	-0.0843713	1.03374	-0.0339902	0.343607
21302826	11	G	A	LOC_Os11g36200	signalling.receptor kinases.leucine rich repeat XII	Downstream		3.8014	0.7563	Combined	mrMLM	Grain_length	Cooked	0.231456	2.96531	0.148237	1.90075	-0.0720251	0.593641	0.25995	2.90221	0.234832	2.83484	-0.0408817	0.262771
21303634	11	G	A	LOC_Os11g36210	not assigned.unknown	Upstream		3.7331	1.3215	Indica	mrMLM	Grain_length	Raw	0.184642	1.97142	0.127724	1.27394	-0.0311934	0.184526	0.189177	1.88069	0.164028	1.53139	0.00533349	0.0231727
21402747	11	C	T	LOC_Os11g36330	not assigned.unknown	Upstream		4.3808	0.5044	Combined	mrMLM	Grain_shape	Cooked	0.0203658	0.152473	0.0545921	0.647212	-0.08033	1.02923	0.10628	1.07312	0.192224	3.21371	-0.1489	2.39657
21948818	11	C	T	LOC_Os11g37180	not assigned.unknown	Downstream		3.1839	1.1071	Indica	mrMLM	Grain_shape	Cooked	0.0641348	0.422607	0.139065	1.4574	-0.172486	1.95034	0.10351	0.76028	0.241289	2.91537	-0.284769	3.43035
21990870	11	T	C	LOC_Os11g37210	not assigned.unknown	Upstream		4.1903	0.5882	Combined	FASTmrEMMA	Grain_shape	Cooked	0.101845	1.6384	0.0819254	1.54229	-0.0523528	0.724156	0.147181	2.43642	0.152955	3.01071	-0.0507963	0.636957
22107987	11	A	G	LOC_Os11g37430	not assigned.unknown	synonymous	Ala→Ala	3.0777	2.2465	Indica	mrMLM	Grain_length	Cooked	-0.000200343	0.00083245	0.0889352	0.625176	-0.159106	1.44828	-0.0465818	0.230669	0.116607	0.771067	-0.280154	2.7524
2301072	11	A	G	LOC_Os11g05200	not assigned.unknown	Downstream		4.0007	0.5096	Combined	mrMLM	Grain_shape	Raw	-0.144829	1.85213	-0.123271	1.90275	0.104351	1.32889	-0.101321	0.88163	-0.156549	1.96684	0.112993	1.3565
23412324	11	G	A	LOC_Os11g39320	stress.biotic	synonymous	Leu→1Leu	5.3052	1.8624	Japonica	FASTmrEMMA	Grain_shape	Cooked	-0.00280145	0.010449	0.0432367	0.218561	-0.0286458	0.114686	-0.285828	1.81809	-0.264928	2.09998	0.0953517	0.428377
23708326	11	A	G	LOC_Os11g39770	not assigned.unknown	Upstream		10.308	8.3112	Indica	mrMLM	Grain_length	Cooked	0.136222	0.726102	-0.13517	0.812197	0.307187	2.64675	0.104866	0.465119	-0.180846	1.01695	0.466647	4.15504
23727885	11	G	T	LOC_Os11g39800	not assigned.unknown	Upstream		3.0272	0.9336	Combined	mrMLM	Grain_width	Raw	0.0571504	0.221253	-0.140339	0.913204	0.267433	2.27038	0.056141	0.190257	-0.206564	1.18687	0.355625	3.40382
23873122	11	G	A	LOC_Os11g40040	not assigned.unknown	Downstream		4.187	0.1514	Combined	mrMLM	Grain_width	Cooked	-0.0178406	0.148602	-0.0900386	1.61369	0.119845	2.3273	0.0296711	0.233947	-0.084274	1.04902	0.155648	3.28963
23873122	11	G	A	LOC_Os11g40040	not assigned.unknown	Downstream		4.8903	0.5184	Combined	FASTmrEMMA	Grain_width	Cooked	-0.0178406	0.148602	-0.0900386	1.61369	0.119845	2.3273	0.0296711	0.233947	-0.084274	1.04902	0.155648	3.28963
24395734	11	A	T	LOC_Os11g40790	not assigned.unknown	Upstream		4.6286	1.3123	Indica	FASTmrEMMA	Grain_length	Raw	0.202518	3.98283	0.196751	4.43084	-0.143681	2.31536	0.10275	1.17633	0.161703	2.4861	-0.12284	1.39008
24406804	11	G	A	NA	NA	Intergenic		5.4503	0.9862	Combined	FASTmrEMMA	Grain_length	Raw	-0.144169	3.06171	-0.0990396	2.20512	0.0512308	0.735469	-0.114463	1.70767	-0.108602	1.80328	0.0306745	0.342733
24439779	11	C	T	LOC_Os11g40830	not assigned.unknown	Upstream		4.4573	0.2665	Combined	FASTmrEMMA	Grain_shape	Raw	0.0849117	1.91668	0.0936723	3.01772	-0.0977095	2.91723	0.0240629	0.270283	0.0654851	1.18294	-0.0661695	1.36692
24618889	11	A	G	LOC_Os11g41100	signalling.receptor kinases.leucine rich repeat XII	synonymous	Arg→Arg	4.5187	3.7415	Japonica	mrMLM	Grain_shape	Cooked	-0.0759274	0.890761	-0.087192	1.28721	0.0565261	0.548281	-0.0741628	0.597872	-0.153034	2.23039	0.144657	1.82058
2599325	11	T	C	LOC_Os11g05690	transport.amino acids	intron		3.3043	1.0374	Indica	mrMLM	Grain_length	Raw	-0.189558	2.14758	-0.0511823	0.36979	-0.0685617	0.516884	-0.170647	1.67584	0.0108276	0.0542457	-0.240443	2.67068
26322272	11	A	G	LOC_Os11g43640	cell wall.cell wall proteins.LRR	Upstream		3.6298	0.7405	Combined	FASTmrEMMA	Grain_shape	Cooked	-0.0871402	1.01496	-0.0918504	1.44028	0.072462	0.919195	-0.128609	1.51129	-0.193723	3.43462	0.138521	2.2757
27263522	11	A	G	LOC_Os11g45050	stress.biotic.PR-proteins	synonymous	Leu→Leu	4.6835	1.6008	Combined	mrMLM	Grain_length	Raw	-0.207082	2.90719	-0.151806	2.28739	0.0537775	0.450609	-0.082722	0.564984	-0.0731097	0.542179	0.0150789	0.089393
27263522	11	A	G	LOC_Os11g45050	stress.biotic.PR-proteins	synonymous	Leu→Leu	5.6515	1.1923	Combined	FASTmrEMMA	Grain_length	Raw	-0.207082	2.90719	-0.151806	2.28739	0.0537775	0.450609	-0.082722	0.564984	-0.0731097	0.542179	0.0150789	0.089393
27686685	11	A	G	LOC_Os11g45750	stress.biotic	synonymous	Leu→Leu	4.6995	0.514	Combined	mrMLM	Grain_shape	Raw	0.0979515	0.861523	0.117203	1.47702	-0.137123	1.72017	0.0658951	0.422567	0.113551	1.0124	-0.0920706	0.855054
2943503	11	C	T	LOC_Os11g06170	cell.organisation	Downstream		6.5289	3.1875	Indica	FASTmrEMMA	Grain_shape	Cooked	-0.0434633	0.158437	-0.170587	1.04195	0.20024	1.2245	-0.224876	1.26478	-0.460745	4.26934	0.447901	3.51388
3178498	11	A	G	LOC_Os11g06580	not assigned.unknown	Upstream		6.3927	1.2787	Indica	mrMLM	Grain_length	Raw	-0.0377828	0.194703	-0.189875	2.03409	0.270971	3.42886	-0.0290326	0.135449	-0.135721	0.983431	0.208653	1.68663
4484436	11	G	A	LOC_Os11g08470	protein.folding	Upstream		5.0476	1.6006	Japonica	FASTmrEMMA	Grain_width	Raw	-0.0557324	0.426623	0.0776256	0.790806	-0.224289	3.37531	-0.0552939	0.320507	0.0131245	0.0755998	-0.101554	0.851322
5433600	11	G	A	LOC_Os11g10080	not assigned.unknown	Upstream		7.9852	3.4299	Japonica	mrMLM	Grain_length	Cooked	-0.0554214	0.694111	-0.0449143	0.60713	0.0466942	0.519146	-0.153423	2.26781	-0.100763	1.47666	-0.0194028	0.153323
5846109	11	A	G	LOC_Os11g10640	cell.vesicle transport	Upstream		3.3997	0.8394	Combined	FASTmrEMMA	Grain_width	Raw	-0.0392112	0.35312	-0.0862082	1.34099	0.155796	3.17224	0.00237628	0.0140345	-0.0321472	0.256316	0.0528132	0.528982
5867557	11	A	G	NA	NA	Intergenic		9.4356	3.0159	Japonica	FASTmrEMMA	Grain_width	Raw	0.0148713	0.103742	0.0406771	0.391109	-0.120562	1.47353	-0.0329815	0.197202	0.00373976	0.0225421	-0.0597865	0.467356
6222417	11	C	T	LOC_Os11g11240	not assigned.unknown	intron		7.8693	3.9227	Japonica	mrMLM	Grain_length	Raw	0.279163	3.79295	0.188786	2.39042	-0.0978235	0.696654	0.244525	2.09128	0.198308	1.97123	-0.0184843	0.0840337
7511655	11	C	T	LOC_Os11g13694	not assigned.unknown	Upstream		3.9917	0.6198	Combined	mrMLM	Grain_shape	Raw	-0.0912485	1.07401	-0.106003	1.8016	0.115265	1.87555	-0.010527	0.0661848	-0.076369	0.797334	0.0934263	1.25261
7726300	11	C	T	LOC_Os11g13950	not assigned.unknown	Upstream		4.0688	0.8646	Combined	FASTmrEMMA	Grain_length	Raw	-0.175419	3.02609	-0.0755377	1.04785	-0.0118797	0.0959369	-0.143394	1.76377	-0.0578741	0.52965	-0.0698225	0.78245
7742398	11	A	G	LOC_Os11g13970	secondary metabolism.phenylpropanoids	Downstream		7.4134	1.3989	Combined	mrMLM	Grain_shape	Cooked	0.199661	2.60571	0.129082	1.70455	-0.0538616	0.442269	0.234136	2.73113	0.200391	2.43901	-0.028489	0.185313
8391903	11	C	T	LOC_Os11g14910	misc.oxidases - copper, flavone etc	Upstream		8.0836	2.6274	Japonica	fastmrEMMA	Grain_length	Raw	-0.221106	3.31696	-0.146771	2.01847	0.0518555	0.362207	-0.131513	0.98417	-0.147083	1.49772	0.0722013	0.488989
8463791	11	C	T	LOC_Os11g15040	hormone metabolism.salicylic acid.synthesis-degradation.synthesis.methyl-SA methylesterase	Upstream		9.1325	1.4136	Combined	fastmrEMMA	Grain_width	Raw	-0.00409374	0.0289868	-0.0905658	1.50744	0.143398	2.90026	-0.0216043	0.153135	-0.0803893	0.913921	0.101873	1.52642
8489087	11	A	G	LOC_Os11g15090	not assigned.unknown	Upstream		7.451	3.5406	Combined	fastmrEMMA	Grain_shape	Raw	0.111025	0.686025	0.242542	3.03679	-0.283032	3.56968	0.0754879	0.347679	0.1903	1.43143	-0.220759	2.1071
9370623	11	G	T	LOC_Os11g16890	not assigned.unknown	nonsynonymous	Asn→Lys	5.8643	2.1207	Indica	mrMLM	Grain_length	Raw	-0.288577	2.1775	-0.186277	1.24893	0.0487764	0.19458	-0.159241	0.793178	-0.0408271	0.145273	-0.136385	0.579695
9547233	11	G	A	NA	NA	Intergenic		4.044	5.5594	Combined	mrMLM	Grain_length	Raw	0.271211	2.25513	0.173675	1.46922	-0.101825	0.615221	0.205561	1.19085	0.175794	1.0735	-0.0335839	0.143691
9754810	11	C	T	LOC_Os11g17490	not assigned.unknown	Upstream		5.2103	6.0731	Indica	ISIS EM-BLASSO	Grain_shape	Cooked	-0.12616	0.67035	-0.157464	1.04835	0.138055	0.795271	-0.229805	1.48662	-0.354007	3.10483	0.3538	2.68744
9754810	11	C	T	LOC_Os11g17490	not assigned.unknown	Upstream		12.5072	7.161	Combined	mrMLM	Grain_shape	Cooked	-0.148946	0.866592	-0.117267	0.799572	0.0814343	0.448057	-0.23555	1.45448	-0.299112	2.45274	0.197814	1.48297
10428790	12	T	C	LOC_Os12g18110	not assigned.no ontology	Upstream		3.0073	0.3469	Combined	mrMLM	Grain_width	Cooked	-0.034159	0.221127	-0.101879	1.22296	0.125108	1.53616	-0.0107773	0.0547225	-0.127118	1.25122	0.165601	2.28246
10685360	12	C	T	LOC_Os12g18460	not assigned.unknown	Upstream		7.8951	2.8072	Indica	mrMLM	Grain_length	Cooked	0.19826	2.06226	0.150071	1.50714	-0.0589817	0.364005	0.256576	2.81373	0.230948	2.41801	-0.041062	0.193307
11108307	12	C	T	LOC_Os12g19130	not assigned.unknown	synonymous	Phe→Phe	5.5027	5.5385	Japonica	mrMLM	Grain_length	Cooked	-0.182939	1.79892	-0.130067	1.25488	0.0896587	0.586924	-0.329161	3.21715	-0.244092	2.57376	0.0229142	0.100947
11442068	12	C	T	LOC_Os12g19610	not assigned.unknown	nonsynonymous	Arg→Cys	3.3226	1.7301	Indica	mrMLM	Grain_shape	Raw	-0.118373	1.0189	-0.212391	2.98311	0.214987	2.7927	-0.0663267	0.418397	-0.165462	1.58009	0.21311	2.08898
12500221	12	G	A	LOC_Os12g22190	not assigned.unknown	nonsynonymous	Asp→Asn	4.8657	0.7336	Combined	mrMLM	Grain_shape	Cooked	-0.0924797	0.624892	-0.153488	1.7408	0.174373	1.94489	-0.183567	1.45433	-0.251435	2.77905	0.169847	1.74423
1272114	12	G	A	LOC_Os12g03304	signalling.receptor kinases.DUF 26	Upstream		5.1625	0.9157	Indica	mrMLM	Grain_length	Raw	0.0149915	0.112024	-0.0697804	0.852464	0.135221	2.17936	0.0291259	0.224513	0.00610565	0.0408049	0.0296279	0.211409
12735232	12	G	A	LOC_Os12g22560	not assigned.unknown	Upstream		3.2909	1.4149	Combined	mrMLM	Grain_shape	Raw	-0.139864	0.945743	-0.234576	2.86748	0.273344	3.37152	-0.100077	0.50936	-0.233129	2.00467	0.222917	2.23073
12735232	12	G	A	LOC_Os12g22560	not assigned.unknown	Upstream		7.2327	0.8988	Combined	mrMLM	Grain_width	Raw	-0.139864	0.945743	-0.234576	2.86748	0.273344	3.37152	-0.100077	0.50936	-0.233129	2.00467	0.222917	2.23073
12735232	12	G	A	LOC_Os12g22560	not assigned.unknown	Upstream		8.5163	0.7373	Combined	FASTmrEMMA	Grain_width	Raw	-0.139864	0.945743	-0.234576	2.86748	0.273344	3.37152	-0.100077	0.50936	-0.233129	2.00467	0.222917	2.23073
12795578	12	C	T	LOC_Os12g22650	DNA.synthesis/chromatin structure.histone.core.H3	Upstream		3.2113	0.8715	Indica	FASTmrEMMA	Grain_shape	Cooked	-0.159996	1.64452	-0.212112	2.99725	0.187404	2.16043	-0.191491	1.94261	-0.254877	3.22695	0.189477	1.69603
14172376	12	G	C	LOC_Os12g24710	signalling.receptor kinases.DUF 26	3_prime_UTR		5.1455	4.8676	Combined	mrMLM	Grain_length	Raw	-0.366979	3.17099	-0.165907	1.18139	-0.0149338	0.0574184	-0.252488	1.42877	-0.130818	0.618369	-0.101816	0.506834
14678644	12	C	T	NA	NA	Intergenic		3.0282	0.5994	Combined	FASTmrEMMA	Grain_length	Raw	0.198206	3.31082	0.124366	2.04455	-0.0351061	0.310727	0.169663	2.0696	0.131307	1.57628	-0.0125903	0.0886898
14678644	12	C	T	NA	NA	Intergenic		3.802	0.9353	Combined	ISIS EM-BLASSO	Grain_length	Raw	0.198206	3.31082	0.124366	2.04455	-0.0351061	0.310727	0.169663	2.0696	0.131307	1.57628	-0.0125903	0.0886898
14678644	12	C	T	NA	NA	Intergenic		4.1837	0.7652	Combined	mrMLM	Grain_length	Raw	0.198206	3.31082	0.124366	2.04455	-0.0351061	0.310727	0.169663	2.0696	0.131307	1.57628	-0.0125903	0.0886898
14679465	12	G	A	NA	NA	Intergenic		4.9069	0.3902	Combined	FASTmrEMMA	Grain_shape	Raw	-0.143888	1.35891	-0.155879	2.08744	0.157789	1.94154	-0.0557953	0.321918	-0.114719	0.949586	0.105088	0.997229
14701546	12	G	A	LOC_Os12g25420	not assigned.unknown	Upstream		6.5946	1.5729	Indica	mrMLM	Grain_length	Cooked	0.0273485	0.142346	0.128906	1.18659	-0.177001	1.76266	0.00024553	0.0010448	0.144299	1.14469	-0.261292	2.57561
15029867	12	C	T	LOC_Os12g25910	not assigned.unknown	synonymous	Gln→Gln	3.715	5.468	Combined	mrMLM	Grain_width	Raw	-0.0521451	0.171233	-0.220537	1.46671	0.359121	2.93688	0.10652	0.341678	-0.0872474	0.297845	0.20437	1.05623
15106466	12	C	A	NA	NA	Intergenic		4.6346	0.4698	Combined	mrMLM	Grain_width	Raw	0.0944333	0.85576	0.116569	1.54215	-0.131951	1.70618	0.041879	0.25044	0.131139	1.3252	-0.134724	1.60691
15443789	12	A	G	LOC_Os12g26420	signalling.receptor kinases.DUF 26	synonymous	Asn→Asn	3.1247	2.7543	Japonica	ISIS EM-BLASSO	Grain_length	Raw	-0.310497	3.84266	-0.214868	2.48073	0.113384	0.729756	-0.236167	1.61887	-0.198606	1.57661	0.0225346	0.0891091
17401639	12	G	C	LOC_Os12g29340	not assigned.unknown	Downstream		4.6994	1.3668	Combined	FASTmrEMMA	Grain_length	Cooked	0.12373	1.98419	0.108587	2.12893	-0.0878748	1.37633	0.202021	3.59186	0.210551	4.52004	-0.0966217	1.42392
17401639	12	G	C	LOC_Os12g29340	not assigned.unknown	Downstream		5.0516	1.8699	Combined	mrMLM	Grain_length	Cooked	0.12373	1.98419	0.108587	2.12893	-0.0878748	1.37633	0.202021	3.59186	0.210551	4.52004	-0.0966217	1.42392
17425182	12	A	C	LOC_Os12g29360	signalling.receptor kinases.DUF 26	Upstream		3.1788	0.6215	Combined	FASTmrEMMA	Grain_shape	Cooked	-0.141496	2.47912	-0.0916664	1.64311	0.050418	0.622243	-0.182967	3.14426	-0.164761	3.04022	0.0502542	0.577352
17632803	12	A	G	LOC_Os12g29580	protein.postranslational modification	Upstream		7.9807	3.1847	Indica	FASTmrEMMA	Grain_width	Cooked	0.0498647	0.446324	0.114013	1.67601	-0.134807	2	-0.0434015	0.345558	0.0712298	0.679274	-0.20461	3.07915
18439300	12	C	T	LOC_Os12g30700	not assigned.unknown	stop_gained	Trp	11.029	2.3265	Japonica	FASTmrEMMA	Grain_length	Raw	-0.358762	4.09822	-0.244075	2.56418	0.135036	0.803777	-0.349716	2.59763	-0.194594	1.30946	-0.0797883	0.346424
19488360	12	G	A	LOC_Os12g32284	not assigned.unknown	Upstream		3.2447	0.9869	Combined	ISIS EM-BLASSO	Grain_length	Raw	-0.290144	4.80419	-0.159036	2.2529	0.0147459	0.091216	-0.268168	3.09149	-0.178933	1.84918	-0.0220189	0.125453
19560624	12	C	T	LOC_Os12g32430	not assigned.unknown	Upstream		8.0582	12.7289	Japonica	mrMLM	Grain_length	Cooked	0.179707	2.07801	0.10019	1.00397	-0.041727	0.255484	0.404404	5.78045	0.25208	3.31243	0.0444898	0.245718
19918849	12	G	A	LOC_Os12g32980	cell.organisation	Upstream		3.0188	1.0277	Japonica	FASTmrEMMA	Grain_shape	Cooked	0.18555	2.46538	0.116089	1.40303	-0.0812585	0.667538	0.327279	4.5199	0.248285	3.74667	-0.0137886	0.0721265
21982633	12	G	C	LOC_Os12g35960	not assigned.unknown	Upstream		4.7528	9.9956	Japonica	mrMLM	Grain_length	Cooked	-0.189326	1.54212	-0.118557	0.901566	0.0329433	0.145394	-0.308691	2.3091	-0.201278	1.49623	-0.0528979	0.22288
22328680	12	C	A	LOC_Os12g36490	not assigned.unknown	nonsynonymous	Met→Ile	6.2433	0.5659	Combined	mrMLM	Grain_width	Raw	-0.0328385	0.200765	0.071445	0.66753	-0.166829	2.18615	-0.121553	0.891901	-0.00525076	0.0257049	-0.101881	0.870435
22566752	12	G	T	NA	NA	Intergenic		3.5296	0.9331	Indica	mrMLM	Grain_shape	Cooked	-0.0790019	0.431893	-0.160258	1.34789	0.157638	1.25973	-0.122054	0.7323	-0.277702	2.67253	0.315929	2.96011
22856004	12	T	C	LOC_Os12g37260	hormone metabolism.jasmonate.synthesis-degradation.lipoxygenase	synonymous	Gln→Gln	3.447	1.4862	Indica	FASTmrEMMA	Grain_shape	Cooked	0.152895	2.16015	0.16195	2.76567	-0.108835	1.33459	0.182002	2.62245	0.212164	3.50159	-0.110871	1.07162
25416743	12	C	T	LOC_Os12g41070	not assigned.unknown	Upstream		3.4085	2.1263	Japonica	FASTmrEMMA	Grain_length	Cooked	-0.111343	1.3967	-0.0412918	0.406245	-0.0432694	0.356293	-0.227848	3.1254	-0.105152	1.16718	-0.076475	0.670417
25605661	12	C	T	LOC_Os12g41280	signalling.receptor kinases.DUF 26	Upstream		3.2796	1.869	Indica	mrMLM	Grain_length	Raw	-0.287685	3.45673	-0.168559	1.65332	0.0173933	0.0858071	-0.219881	2.01466	-0.143289	1.05371	-0.0555203	0.267354
25631449	12	G	A	LOC_Os12g41360	not assigned.unknown	Upstream		4.9585	1.506	Combined	ISIS EM-BLASSO	Grain_length	Raw	-0.297132	3.01396	-0.139888	1.20239	0.017022	0.0802997	-0.260757	2.01116	-0.12951	0.787231	-0.0990425	0.624568
307079	12	G	C	LOC_Os12g01510	signalling.receptor kinases.leucine rich repeat VI	nonsynonymous	Ala→Gly	5.3835	7.6823	Indica	ISIS EM-BLASSO	Grain_width	Cooked	0.0622546	0.328125	-0.0565496	0.325672	0.155093	1.21172	0.0310616	0.134473	-0.154976	1.07382	0.298757	2.68458
364259	12	C	T	LOC_Os12g01600	not assigned.unknown	nonsynonymous	Gly→Ser	3.146	0.6338	Combined	ISIS EM-BLASSO	Grain_shape	Raw	-0.0383565	0.347089	-0.0705653	1.02294	0.0768405	1.06281	0.0161	0.109221	-0.0585153	0.579503	0.102045	1.50929
529253	12	A	G	LOC_Os12g01910	not assigned.no ontology.pentatricopeptide (PPR) repeat-containing protein	Upstream		5.6431	6.5362	Combined	mrMLM	Grain_length	Cooked	-0.0374951	0.232006	-0.0511651	0.420407	0.0559908	0.434554	-0.312989	4.01166	-0.244487	3.0727	0.024378	0.140641
63370	12	G	A	LOC_Os12g01120	RNA.regulation of transcription.HB,Homeobox transcription factor family	Upstream		5.4229	1.2553	Indica	ISIS EM-BLASSO	Grain_shape	Raw	-0.115075	0.550805	-0.267082	2.22508	0.306915	2.56091	0.0191542	0.0626053	-0.238619	1.4948	0.418378	3.30444
63370	12	G	A	LOC_Os12g01120	RNA.regulation of transcription.HB,Homeobox transcription factor family	Upstream		6.4292	1.1554	Indica	mrMLM	Grain_length	Raw	-0.115075	0.550805	-0.267082	2.22508	0.306915	2.56091	0.0191542	0.0626053	-0.238619	1.4948	0.418378	3.30444
6783889	12	G	A	LOC_Os12g12340	not assigned.unknown	nonsynonymous	Arg→Lys	4.1938	0.91	Combined	mrMLM	Grain_width	Cooked	0.0499457	0.468114	-0.0197773	0.184392	0.0949874	1.36708	0.0501464	0.388934	-0.0574308	0.523482	0.146594	2.38445
8362306	12	C	T	LOC_Os12g14640	not assigned.unknown	Upstream		3.522	1.2343	Japonica	mrMLM	Grain_width	Cooked	0.118937	1.15308	0.053852	0.440971	0.0204793	0.114807	0.13108	0.907367	-0.0378839	0.217053	0.23034	2.49795
8795527	12	C	T	LOC_Os12g15410	not assigned.unknown	Upstream		3.858	9.0263	Combined	mrMLM	Grain_length	Raw	0.407771	4.36269	0.187467	1.5958	-0.00480512	0.0190509	0.282302	1.88364	0.141628	0.757028	0.100668	0.536235
9844513	12	T	C	LOC_Os12g17190	not assigned.unknown	Upstream		5.4394	1.643	Indica	FASTmrEMMA	Grain_width	Cooked	-0.0332911	0.238587	0.0538816	0.487929	-0.109728	1.22462	-0.0767299	0.640983	0.0564522	0.433287	-0.232236	3.20373

## Sheet: Table S5
Table S5: List of 591 accessions with the details of unique IDs, designation, variety name and country of origin
Sl no.	Genotype_unique_ID	Genotype_Designation	Genotype_VARNAME_source	Country of origin
1	IRIS_313-8058	91 UPLA::GERVEX 155-C1-G1	91 UPLA	ARGENTINA
2	IRIS_313-8062	80 UPLA::GERVEX 164-C1-G1	80 UPLA	ARGENTINA
3	IRIS_313-9980	FORTUNA INIA::IRGC 55865-1-1	FORTUNA INIA	ARGENTINA
4	IRIS_313-8074	GOOLARAH::GERVEX 500-C1-G1	GOOLARAH	AUSTRALIA
5	IRIS_313-8076	PELDE::GERVEX 502-C1-G1	PELDE	AUSTRALIA
6	IRIS_313-8141	SELN 244 A 6-20::GERVEX 1273-C1-G1	SELN 244 A6-20	AUSTRALIA
7	IRIS_313-9795	HD 10::IRGC 6638-1-1	HD10	AUSTRALIA
8	IRIS_313-10340	BR 4973-34-6-6::IRGC 117317-1-1	BR 4973-34-6-6	BANGLADESH
9	IRIS_313-11487	LALDIGHA::IRGC 53541-1	LALDIGHA	BANGLADESH
10	IRIS_313-8437	IRRIBINI::IRGC 49094-1-1	IRRIBINI	BANGLADESH
11	IRIS_313-8509	PUILLIPINA KATARI::IRGC 77293-1-1	PUILLIPINA KATARI	BANGLADESH
12	IRIS_313-8632	PATMADHAI 1::IRGC 77292-1-1	PATMADHAI 1	BANGLADESH
13	IRIS_313-8717	BAZAIL::IRGC 27526-1-1	BAZAIL	BANGLADESH
14	IRIS_313-8733	NOLOS::IRGC 77285-1-1	NOLOS	BANGLADESH
15	IRIS_313-8737	SADAJIRA 19-287::IRGC 38320-1-1	SADAJIRA 19-287	BANGLADESH
16	IRIS_313-8850	ASHMBER::IRGC 27522-1-1	ASHMBER	BANGLADESH
17	IRIS_313-8854	CHAKOL::IRGC 77226-1-1	CHAKOL	BANGLADESH
18	IRIS_313-8930	MUKKALA BAZAL::IRGC 77279-1-1	MUKKALA BAZAL	BANGLADESH
19	IRIS_313-8932	PATISAIL::IRGC 37562-1-1	PATISAIL	BANGLADESH
20	IRIS_313-9066	AUS 177::IRGC 29009-1-1	AUS 177	BANGLADESH
21	IRIS_313-9067	BHOJON KOLPO::IRGC 31727-1-1	BHOJON KOLPO	BANGLADESH
22	IRIS_313-9072	MUTA GANJE::IRGC 26744-1-1	MUTA GANJE	BANGLADESH
23	IRIS_313-9139	GOJOL GORIA::IRGC 26629-1-1	GOJOL GORIA	BANGLADESH
24	IRIS_313-9148	BADAL 1163::IRGC 32796-1-1	BADAL 1163	BANGLADESH
25	IRIS_313-9156	DHOLA AMAN (LOWLAND AMAN)::IRGC 8341-1-1	DHOLA AMAN(LOWLAND AMAN)	BANGLADESH
26	IRIS_313-9174	KUSHIARA::IRGC 34709-1-1	KUSHIARA	BANGLADESH
27	IRIS_313-9218	KALO CHAKOL::IRGC 77258-1-1	KALO CHAKOL	BANGLADESH
28	IRIS_313-9262	JHODI BIRUN::IRGC 31812-1-1	JHODI BIRUN	BANGLADESH
29	IRIS_313-9271	PURA BINNI::IRGC 26772-1-1	PURA BINNI	BANGLADESH
30	IRIS_313-9325	SADA RUPA::IRGC 77299-1-1	SADA RUPA	BANGLADESH
31	IRIS_313-9594	ASHI BINNI::IRGC 77216-1-1	ASHI BINNI	BANGLADESH
32	IRIS_313-9617	HOLDI GIRA::IRGC 31801-1-1	HOLDI GIRA	BANGLADESH
33	IRIS_313-9696	NAZIRA SAIL::IRGC 77284-1-1	NAZIRA SAIL	BANGLADESH
34	IRIS_313-8890	WIR 1072::IRGC 57496-1-1	WIR1072	BELGIUM
35	IRIS_313-10048	MOVE (MOKOLE)::IRGC 69739-1-1	MOVE(MOKOLE)	BENIN
36	IRIS_313-8519	MANDASHERPO::IRGC 64913-1-1	MANDASHERPO	BHUTAN
37	IRIS_313-8637	BALINGMI::IRGC 62156-1-1	BALINGMI	BHUTAN
38	IRIS_313-8815	JANA (NAM)::IRGC 64897-1-1	JANA(NAM)	BHUTAN
39	IRIS_313-8857	KAMNAM::IRGC 64902-1-1	KAMNAM	BHUTAN
40	IRIS_313-9048	TSCHINANANGKA::IRGC 64935-1-1	TSCHINANANGKA	BHUTAN
41	IRIS_313-9529	DAGPA BARA::IRGC 64887-1-1	DAGPA BARA	BHUTAN
42	IRIS_313-9572	ASU::IRGC 62154-1-1	ASU	BHUTAN
43	IRIS_313-10220	EPEAL 102::IRGC 78698-1-1	EPEAL 102	BRAZIL
44	IRIS_313-10301	IRGA 959-1-2-2F-4-1-4A-6-CA-6X::IRGC 117006-1-1	IRGA 959-1-2-2F-4-1-4A-6-CA-6X	BRAZIL
45	IRIS_313-10967	IAS 22-8 PALMAR::IRGC 26058-1	IAS22-8 PALMAR	BRAZIL
46	IRIS_313-11428	MARANHAO BRANCO::IRGC 50503-1	MARANHAO BRANCO	BRAZIL
47	IRIS_313-8161	CNA 4081::GERVEX 1494-C1-G1	CNA 4081	BRAZIL
48	IRIS_313-9193	EAN 4 C 1::IRGC 26016-1-1	EAN 4 C 1	BRAZIL
49	IRIS_313-9623	PESAGRO 102::IRGC 78703-1-1	PESAGRO 102	BRAZIL
50	IRIS_313-9574	B 78-S81::IRGC 58415-1-1	UNNAMED	BRUNEI DARUSSALAM
51	IRIS_313-10089	KALIN::IRGC 77312-1-1	KALIN	BULGARIA
52	IRIS_313-8112	CHIPKA::GERVEX 837-C1-G1	CHIPKA	Bulgaria
53	IRIS_313-8119	JUBILIENI::GERVEX 992-C1-G1	JUBILIENI	Bulgaria
54	IRIS_313-8126	PLOVDIV 24::GERVEX 1168-C1-G1	PLOVDIV 24	Bulgaria
55	IRIS_313-8127	POLIZESTI 28::GERVEX 1170-C1-G1	POLIZESTI 28	Bulgaria
56	IRIS_313-8129	RODINA::GERVEX 1234-C1-G1	RODINA	Bulgaria
57	IRIS_313-10114	FACAGRO 64::IRGC 82059-1-1	FACAGRO 64	BURUNDI
58	IRIS_313-9249	KANU DAM::IRGC 29755-1-1	KANU DAM	CAMBODIA
59	IRIS_313-10258	BULI INIA::IRGC 116961-1-1	BULI INIA	CHILE
60	IRIS_313-10129	SAN SHIH TSI::IRGC 1038-1-1	SAN SHIH TSI	CHINA
61	IRIS_313-10154	HE GU TSAO::IRGC 51302-1-1	HE-GU-TSAO	CHINA
62	IRIS_313-10168	MEI FENG 9::IRGC 63735-1-1	MEI FENG 9	CHINA
63	IRIS_313-10170	MIN ZAO 6::IRGC 63772-1-1	MIN ZAO 6	CHINA
64	IRIS_313-10171	YA NONG ZAO 4::IRGC 63908-1-1	YA NONG ZAO 4	CHINA
65	IRIS_313-10177	DA GANG ZHAN::IRGC 67103-1-1	DA GANG ZHAN	CHINA
66	IRIS_313-10178	GAO JIAO BAI::IRGC 68047-1-1	GAO JIAO BAI	CHINA
67	IRIS_313-10179	GUI HUA ZAO::IRGC 68060-1-1	GUI HUA ZAO	CHINA
68	IRIS_313-10191	MIN KE ZHAN::IRGC 72230-1-1	MIN KE ZHAN	CHINA
69	IRIS_313-10196	GUO DI HEI::IRGC 72697-1-1	GUO DI HEI	CHINA
70	IRIS_313-10221	BA BAI GU::IRGC 79580-1-1	BA BAI GU	CHINA
71	IRIS_313-10224	HUA LI ZAO::IRGC 80950-1-1	HUA LI ZAO	CHINA
72	IRIS_313-10226	TONG GU HONG::IRGC 81026-1-1	TONG GU HONG	CHINA
73	IRIS_313-10228	HAN NUO::IRGC 82350-1-1	HAN NUO	CHINA
74	IRIS_313-10453	LU TAO 2::IRGC 1175-1	LU TAO 2	CHINA
75	IRIS_313-10558	LITCHIKIANG::IRGC 7287-1	LITCHIKIANG	CHINA
76	IRIS_313-11202	4583::IRGC 36894-1	4583	CHINA
77	IRIS_313-11570	GENG 77-4::IRGC 59321-1	GENG 77-4	CHINA
78	IRIS_313-11573	GAO LIANG ZAO::IRGC 59563-1	GAO LIANG ZAO	CHINA
79	IRIS_313-11574	HEI TOU HONG::IRGC 59595-1	HEI TOU HONG	CHINA
80	IRIS_313-11577	LANG QIAN CHE::IRGC 59730-1	LANG QIAN CHE	CHINA
81	IRIS_313-11580	TAI ZHOU XIAN::IRGC 59912-1	TAI ZHOU XIAN	CHINA
82	IRIS_313-11582	WAN GENG BAI DAO TOU::IRGC 59948-1	WAN GENG BAI DAO TOU	CHINA
83	IRIS_313-11585	ACC 1286::IRGC 60116-1		CHINA
84	IRIS_313-11651	FEI ZHAO 12::IRGC 62683-1	FEI ZHAO 12	CHINA
85	IRIS_313-11652	GONG SHE 9::IRGC 62693-1	GONG SHE 9	CHINA
86	IRIS_313-11653	MA SHE 8::IRGC 62750-1	MA SHE 8	CHINA
87	IRIS_313-11747	E 4197::IRGC 68004-1	E 4197	CHINA
88	IRIS_313-11802	JIE CAO ZHAN::IRGC 70305-1	JIE CAO ZHAN	CHINA
89	IRIS_313-11908	DUAN SHEN ZI::IRGC 73962-1	DUAN SHEN ZI	CHINA
90	IRIS_313-12054	HUA 24::IRGC 82127-1	HUA 24	CHINA
91	IRIS_313-12059	LIGEN 2::IRGC 82398-1	LIGEN 2	CHINA
92	IRIS_313-12060	LIJIAN 942::IRGC 82399-1	LIJIAN 942	CHINA
93	IRIS_313-12061	YUNLEN 13::IRGC 82402-1	YUNLEN 13	CHINA
94	IRIS_313-8380	SAN CHIAO TSWEN::IRGC 1565-1-1	SAN CHIAO TSWEN	CHINA
95	IRIS_313-8387	FU LI HONG::IRGC 70250-1-1	FU LI HONG	CHINA
96	IRIS_313-8405	JIN JUN DAO::IRGC 59710-1-1	JIN JUN DAO	CHINA
97	IRIS_313-8412	FEI GAI 122::IRGC 63599-1-1	FEI GAI 122	CHINA
98	IRIS_313-8433	CHANG LE SAN SHU ZAO::IRGC 63561-1-1	CHANG LE SAN SHU ZAO	CHINA
99	IRIS_313-8481	DAN YAN NUO::IRGC 4860-1-1	DAN-YAN-NUO	CHINA
100	IRIS_313-8645	PAI YI PING::IRGC 1368-1-1	PAI YI PING	CHINA
101	IRIS_313-8889	LU MAO ZHAN::IRGC 68159-1-1	LU MAO ZHAN	CHINA
102	IRIS_313-8914	E 2040::IRGC 67968-1-1	E 2040	CHINA
103	IRIS_313-8940	FU ZAO XIAN::IRGC 63619-1-1	FU ZAO XIAN	CHINA
104	IRIS_313-9017	PING SHAN TA TSWEN KU::IRGC 1563-1-1	PING SHAN TA TSWEN KU	CHINA
105	IRIS_313-9065	PAI CHUEH CHIU LIU::IRGC 34259-1-1	PAI-CHUEH-CHIU-LIU	CHINA
106	IRIS_313-9111	XIA ZHI BAI::IRGC 53437-1-1	XIA-ZHI-BAI	CHINA
107	IRIS_313-9140	81 A 32::IRGC 60162-1-1	81 A 32	CHINA
108	IRIS_313-9184	XI GAN JING REN::IRGC 60035-1-1	XI GAN JING REN	CHINA
109	IRIS_313-9204	CHI SHENG TAO::IRGC 4606-1-1	CHI-SHENG-TAO	CHINA
110	IRIS_313-9233	CHUNG YI::IRGC 1427-1-1	CHUNG YI	CHINA
111	IRIS_313-9253	YONG JIN ZAO 3::IRGC 70441-1-1	YONG JIN ZAO 3	CHINA
112	IRIS_313-9324	CHIH SHEN LI::IRGC 1306-1-1	CHIH SHEN LI	CHINA
113	IRIS_313-9372	WI BIR SHUN::IRGC 4602-1-1	WI-BIR-SHUN	CHINA
114	IRIS_313-9468	NONG KE::IRGC 59807-1-1	NONG KE	CHINA
115	IRIS_313-9469	TSAO SHENG LI 1::IRGC 1309-1-1	TSAO SHENG LI 1	CHINA
116	IRIS_313-9482	E 2024::IRGC 67958-1-1	E 2024	CHINA
117	IRIS_313-9570	NX 3533::IRGC 63796-1-1	NX 3533	CHINA
118	IRIS_313-9723	AI ZI HUNG::IRGC 51255-1-1	AI-ZI-HUNG	CHINA
119	IRIS_313-9725	DA DAO TOU::IRGC 59499-1-1	DA DAO TOU	CHINA
120	IRIS_313-9727	NAN TE HAO::IRGC 59797-1-1	NAN TE HAO	CHINA
121	IRIS_313-9730	BA SHI ZAO::IRGC 67903-1-1	BA SHI ZAO	CHINA
122	IRIS_313-10300	CT 9506-18-7-1T-2::IRGC 116973-1-1	CT 9506-18-7-1T-2	COLOMBIA
123	IRIS_313-10352	CT 9737-6-1-1-2-2P-M::IRGC 117330-1-1	CT 9737-6-1-1-2-2P-M	COLOMBIA
124	IRIS_313-10397	IRGA 318-11-6-9-2B::IRGC 117339-1-1	IRGA 318-11-6-9-2B	COLOMBIA
125	IRIS_313-10398	IRGA 318-11-9-2A::IRGC 117340-1-1	IRGA 318-11-9-2A	COLOMBIA
126	IRIS_313-10399	IRGA 346-111-2-1F::IRGC 117341-1-1	IRGA 346-111-2-1F	COLOMBIA
127	IRIS_313-10400	IRGA 370-38-1-1F-C4-2::IRGC 117342-1-1	IRGA 370-38-1-1F-C4-2	COLOMBIA
128	IRIS_313-10401	IRGA 370-42-1-1F-C-1::IRGC 117343-1-1	IRGA 370-42-1-1F-C-1	COLOMBIA
129	IRIS_313-10402	IRGA 411-1-6-1F-A::IRGC 117344-1-1	IRGA 411-1-6-1F-A	COLOMBIA
130	IRIS_313-10403	IRGA 659-1-2-2-2::IRGC 117345-1-1	IRGA 659-1-2-2-2	COLOMBIA
131	IRIS_313-8158	CT 23::GERVEX 1488-C1-G1	CT 23	COLOMBIA
132	IRIS_313-8159	CT 36::GERVEX 1489-C1-G1	CT 36	COLOMBIA
133	IRIS_313-9966	CICA 9::IRGC 53079-1-1	CICA 9	COLOMBIA
134	IRIS_313-10247	AMISTAD 82::IRGC 116954-1-1	AMISTAD 82	CUBA
135	IRIS_313-10271	IA CUBA 17::IRGC 116990-1-1	IA CUBA 17	CUBA
136	IRIS_313-10293	ECIA 24-107-1::IRGC 116978-1-1	ECIA 24-107-1	CUBA
137	IRIS_313-10279	JUMA 62::IRGC 117011-1-1	JUMA 62	DOMINICAN REPUBLIC
138	IRIS_313-10307	INIAP 6::IRGC 117002-1-1	INIAP 6	ECUADOR
139	IRIS_313-10314	INIAP 10::IRGC 117000-1-1	INIAP 10	ECUADOR
140	IRIS_313-8165	CIGALON::GERVEX 1514-C1-G1	CIGALON	FRANCE
141	IRIS_313-8166	CALENDAL::GERVEX 1516-C1-G1	CALENDAL	FRANCE
142	IRIS_313-8399	68-2::IRGC 14546-1-1	68-2	FRANCE
143	IRIS_313-8876	DELITUS::IRGC 5769-1-1	DELITUS	FRANCE
144	IRIS_313-10045	BANTA TIMA::IRGC 69474-1-1	BANTA TIMA	GAMBIA
145	IRIS_313-9964	WIR 1951::IRGC 51643-1-1	WIR1951	GEORGIA
146	IRIS_313-8514	DAA MANSA::IRGC 67559-1-1	DAA MANSA	GHANA
147	IRIS_313-10062	REA::IRGC 73031-1-1	REA	GREECE
148	IRIS_313-8209	ALEXANDROS::GERVEX 1678-C1-G1	ALEXANDROS	GREECE
149	IRIS_313-8214	MELAS::GERVEX 1684-C1-G1	MELAS	GREECE
150	IRIS_313-10274	ICTA CRISPO 38::IRGC 116994-1-1	ICTA CRISPO 38	GUATEMALA
151	IRIS_313-10275	ICTA MOTAGUA::IRGC 116995-1-1	ICTA MOTAGUA	GUATEMALA
152	IRIS_313-9940	TIKAL 3::IRGC 50649-1-1	TIKAL 3	GUATEMALA
153	IRIS_313-11724	KONYAN::IRGC 66931-1	KONYAN	GUINEA
154	IRIS_313-8769	KOSAGI::IRGC 57692-1-1	KOSAGI	GUINEA
155	IRIS_313-8687	KEREN FENHO::IRGC 56735-1-1	KEREN FENHO	GUINEA-BISSAU
156	IRIS_313-10318	RUSTIC::IRGC 117026-1-1	RUSTIC	GUYANA
157	IRIS_313-8745	SD 120 SELN (CI 12320)::IRGC 1667-1-1	SD120 SELN (CI 12320)	HAITI
158	IRIS_313-10242	H 305-84::IRGC 116988-1-1	H 305-84	HUNGARY
159	IRIS_313-8171	AUZGUSTA::GERVEX 1634-C1-G1	AUGUSTZA	HUNGARY
160	IRIS_313-9813	SZANISZLO 2::IRGC 9353-1-1	SZANISZLO 2	HUNGARY
161	IRIS_313-10148	CAUVERY::IRGC 45255-1-1	CAUVERY	INDIA
162	IRIS_313-10349	CSR 90 IR-2::IRGC 117327-1-1	CSR-90 IR-2	INDIA
163	IRIS_313-10404	K 479-2-3::IRGC 117346-1-1	K 479-2-3	INDIA
164	IRIS_313-10417	UPR 1201-1-20-1::IRGC 117357-1-1	UPR 1201-1-20-1	INDIA
165	IRIS_313-11155	K 113::IRGC 34107-1	K 113	INDIA
166	IRIS_313-11478	LOCAL::IRGC 53300-1	LOCAL	INDIA
167	IRIS_313-11650	NCS 901 A::IRGC 62568-1	NCS901 A	INDIA
168	IRIS_313-11828	LALI GURMATIA::IRGC 70854-1	LALI GURMATIA	INDIA
169	IRIS_313-8303	SURMATIYA::IRGC 74779-1-1	SURMATIYA	INDIA
170	IRIS_313-8305	URAIBOOL::IRGC 52785-1-1	URAIBOOL	INDIA
171	IRIS_313-8315	ARC 11867::IRGC 40978-1-1	ARC 11867	INDIA
172	IRIS_313-8332	ARC 15091::IRGC 43048-1-1	ARC 15091	INDIA
173	IRIS_313-8386	ARC 10812::IRGC 21074-1-1	ARC 10812	INDIA
174	IRIS_313-8401	ARC 13530::IRGC 41146-1-1	ARC 13530	INDIA
175	IRIS_313-8414	ARC 18202::IRGC 42328-1-1	ARC 18202	INDIA
176	IRIS_313-8435	UPRH 233::IRGC 61667-1-1	UPRH233	INDIA
177	IRIS_313-8450	498-2A BR 8::IRGC 5891-1-1	498-2A BR 8	INDIA
178	IRIS_313-8453	ARC 18597::IRGC 43299-1-1	ARC 18597	INDIA
179	IRIS_313-8458	ARC 18175::IRGC 42316-1-1	ARC 18175	INDIA
180	IRIS_313-8530	DHANE BURWA::IRGC 10105-1-1	DHANE BURWA	INDIA
181	IRIS_313-8559	KEERIPALA CHILL PADDY::IRGC 49790-1-1	KEERIPALA CHILL PADDY	INDIA
182	IRIS_313-8568	LARHA MUGAD::IRGC 52339-1-1	LARHA MUGAD	INDIA
183	IRIS_313-8585	ARC 11901::IRGC 21727-1-1	ARC 11901	INDIA
184	IRIS_313-8603	ARC 12884::IRGC 22417-1-1	ARC 12884	INDIA
185	IRIS_313-8614	RAJHUSAI (ACR 12)::IRGC 53630-1-1	RAJHUSAI(ACR12)	INDIA
186	IRIS_313-8621	ARC 11663::IRGC 42695-1-1	ARC 11663	INDIA
187	IRIS_313-8622	XITTO::IRGC 6671-1-1	XITTO	INDIA
188	IRIS_313-8631	DUDRE::IRGC 52523-1-1	DUDRE	INDIA
189	IRIS_313-8647	PERUNEL::IRGC 63113-1-1	PERUNEL	INDIA
190	IRIS_313-8704	ROPA::IRGC 74774-1-1	ROPA	INDIA
191	IRIS_313-8727	T 315::IRGC 54792-1-1	T 315	INDIA
192	IRIS_313-8731	NIBARI::IRGC 67742-1-1	NIBARI	INDIA
193	IRIS_313-8754	TYPE 50::IRGC 74782-1-1	TYPE 50	INDIA
194	IRIS_313-8757	NIRGUNI::IRGC 61127-1-1	NIRGUNI	INDIA
195	IRIS_313-8796	DUDH KADAR::IRGC 67707-1-1	DUDH KADAR	INDIA
196	IRIS_313-8844	ARC 14060::IRGC 41374-1-1	ARC 14060	INDIA
197	IRIS_313-8900	ARC 14654::IRGC 41663-1-1	ARC 14654	INDIA
198	IRIS_313-8920	PATALASAFED SUNGHAWADO::IRGC 61133-1-1	PATALASAFED SUNGHAWADO	INDIA
199	IRIS_313-8924	KUTTA::IRGC 52184-1-1	KUTTA	INDIA
200	IRIS_313-8935	ARC 18061::IRGC 47650-1-1	ARC 18061	INDIA
201	IRIS_313-8946	ARC 11524::IRGC 42672-1-1	ARC 11524	INDIA
202	IRIS_313-8967	ARC 12576::IRGC 22163-1-1	ARC 12576	INDIA
203	IRIS_313-8982	ARC 18112::IRGC 42274-1-1	ARC 18112	INDIA
204	IRIS_313-8986	ARC 10754::IRGC 12603-1-1	ARC 10754	INDIA
205	IRIS_313-8988	BANIKAT::IRGC 67720-1-1	BANIKAT	INDIA
206	IRIS_313-8994	ARC 14064::IRGC 41377-1-1	ARC 14064	INDIA
207	IRIS_313-8999	ARC 11430 B::IRGC 14567-1-1	ARC 11430 B	INDIA
208	IRIS_313-9023	CR 60-10::IRGC 15777-1-1	CR60-10	INDIA
209	IRIS_313-9176	ARC 11359::IRGC 21348-1-1	ARC 11359	INDIA
210	IRIS_313-9190	CODE NO 31323::IRGC 46907-1-1	UNNAMED	INDIA
211	IRIS_313-9197	GABAHSI RASAKI C 90::IRGC 49647-1-1	GABAHSI RASAKI C. 90	INDIA
212	IRIS_313-9259	G 25::IRGC 45733-1-1	G 25	INDIA
213	IRIS_313-9287	SONAMUKHI::IRGC 46693-1-1	SONAMUKHI	INDIA
214	IRIS_313-9313	ARC 10799::IRGC 12631-1-1	ARC 10799	INDIA
215	IRIS_313-9348	BK 26::IRGC 45197-1-1	BK26	INDIA
216	IRIS_313-9351	PARA NELLU::IRGC 50009-1-1	PARA NELLU	INDIA
217	IRIS_313-9360	BHASAMANIK::IRGC 46954-1-1	BHASAMANIK	INDIA
218	IRIS_313-9384	BARIK KUDI::IRGC 52807-1-1	BARIK KUDI	INDIA
219	IRIS_313-9400	NCS 964 C::IRGC 62604-1-1	NCS964 C	INDIA
220	IRIS_313-9403	BADUIE::IRGC 53715-1-1	BADUIE	INDIA
221	IRIS_313-9424	ARC 5840::IRGC 12144-1-1	ARC 5840	INDIA
222	IRIS_313-9427	ARC 18092::IRGC 42256-1-1	ARC 18092	INDIA
223	IRIS_313-9433	GOKULGANJA::IRGC 45701-1-1	GOKULGANJA	INDIA
224	IRIS_313-9484	CHNNOR::IRGC 67485-1-1	CHNNOR	INDIA
225	IRIS_313-9492	NCS 237::IRGC 62202-1-1	NCS237	INDIA
226	IRIS_313-9522	RPW 9-4 (SS 1)::IRGC 50690-1-1	RPW9-4(SS1)	INDIA
227	IRIS_313-9547	LABRA::IRGC 74757-1-1	LABRA	INDIA
228	IRIS_313-9557	MULLIKURUVA::IRGC 77529-1-1	MULLIKURUVA	INDIA
229	IRIS_313-9560	ARC 11857::IRGC 40972-1-1	ARC 11857	INDIA
230	IRIS_313-9566	RP 9-4::IRGC 39735-1-1	RP9-4	INDIA
231	IRIS_313-9593	ARC 15088::IRGC 41934-1-1	ARC 15088	INDIA
232	IRIS_313-9604	RPA 5929 (K 45)::IRGC 33963-1-1	RPA5929(K 45)	INDIA
233	IRIS_313-9605	NCS 194::IRGC 51932-1-1	NCS194	INDIA
234	IRIS_313-9609	ARC 10594::IRGC 12524-1-1	ARC 10594	INDIA
235	IRIS_313-9611	WANGA BARUGULU::IRGC 52261-1-1	WANGA BARUGULU	INDIA
236	IRIS_313-9634	ARC 15873::IRGC 43250-1-1	ARC 15873	INDIA
237	IRIS_313-10332	B 4414 F-MR-6-3::IRGC 117310-1-1	B 4414 F-MR-6-3	INDONESIA
238	IRIS_313-10333	B 6136-3-TB-0-1-5::IRGC 117312-1-1	B 6136-3-TB-0-1-5	INDONESIA
239	IRIS_313-10334	B 6136 E 3-TB-0-1-5::IRGC 117311-1-1	B 6136 E-3-TB-0-1-5	INDONESIA
240	IRIS_313-10337	B 6149 F-MR-7::IRGC 117314-1-1	B 6149 F-MR-7	INDONESIA
241	IRIS_313-10412	RR 272-17-829::IRGC 117354-1-1	RR 272-17-829	INDONESIA
242	IRIS_313-11498	PADI HEDENG (REKET HEDENG)::IRGC 54266-1	PADI HEDENG(REKET HEDENG)	INDONESIA
243	IRIS_313-8314	BEUREUM MEULIT::IRGC 35563-1-1	BEUREUM MEULIT	INDONESIA
244	IRIS_313-8368	MENTIK TJERE BELUT::IRGC 18254-1-1	MENTIK TJERE BELUT	INDONESIA
245	IRIS_313-8436	PIKTO MAMAS::IRGC 18487-1-1	PIKTO MAMAS	INDONESIA
246	IRIS_313-8536	NG KARAN DE::IRGC 43489-1-1	NG. KARAN DE	INDONESIA
247	IRIS_313-8643	DAJA::IRGC 17440-1-1	DAJA	INDONESIA
248	IRIS_313-8725	PULUT BARAYA::IRGC 27393-1-1	PULUT BARAYA	INDONESIA
249	IRIS_313-8744	REMOL::IRGC 18624-1-1	REMOL	INDONESIA
250	IRIS_313-8812	RELLY::IRGC 14623-1-1	RELLY	INDONESIA
251	IRIS_313-8831	KETAN KUNANG KUNENG::IRGC 48730-1-1	KETAN KUNANG KUNENG	INDONESIA
252	IRIS_313-8846	BAIANG 6::IRGC 6129-1-1	BAIANG 6	INDONESIA
253	IRIS_313-8865	PADI SEPAH::IRGC 48803-1-1	PADI SEPAH	INDONESIA
254	IRIS_313-8956	RADEN KARAMUNTING::IRGC 20098-1-1	RADEN KARAMUNTING	INDONESIA
255	IRIS_313-9005	TJERE SUGI::IRGC 16650-1-1	TJERE SUGI	INDONESIA
256	IRIS_313-9129	LAYANDABU::IRGC 25214-1-1	LAYANDABU	INDONESIA
257	IRIS_313-9239	RIMBUN::IRGC 43741-1-1	RIMBUN	INDONESIA
258	IRIS_313-9301	KETAN DONGGO::IRGC 54201-1-1	KETAN DONGGO	INDONESIA
259	IRIS_313-9314	KAAKARAN::IRGC 27138-1-1	KAAKARAN	INDONESIA
260	IRIS_313-9320	SIPULUT HITAM PENDEK::IRGC 20154-1-1	SIPULUT HITAM PENDEK	INDONESIA
261	IRIS_313-9405	INGSA BELANAK::IRGC 43402-1-1	INGSA BELANAK	INDONESIA
262	IRIS_313-9470	SAHULO FACHE SOYO::IRGC 66630-1-1	SAHULO FACHE SOYO	INDONESIA
263	IRIS_313-9533	DUD KUNING::IRGC 44-1-1	DUD KUNING	INDONESIA
264	IRIS_313-9590	KETAN SERANG::IRGC 14615-1-1	KETAN SERANG	INDONESIA
265	IRIS_313-9691	SIFARASI::IRGC 66644-1-1	SIFARASI	INDONESIA
266	IRIS_313-10016	BOHOTO BALOOCHESTAN::IRGC 66237-1-1	BOHOTO BALOOCHESTAN	IRAN
267	IRIS_313-10014	SANT ANDREA::IRGC 65732-1-1	SANT ANDREA	ITALY
268	IRIS_313-10111	MOLO::IRGC 81603-1-1	MOLO	ITALY
269	IRIS_313-10119	GITANO::IRGC 82424-1-1	GITANO	ITALY
270	IRIS_313-8023	RIZZOTTO 51/1::GERVEX 50-C1-G1	RIZZOTTO 51-1	ITALY
271	IRIS_313-8024	RIBE 253::GERVEX 54-C1-G1	RIBE 253	ITALY
272	IRIS_313-8025	ITALPATNA 48::GERVEX 60-C1-G1	ITALPATNA 48	ITALY
273	IRIS_313-8026	GIOVANNI MARCHETTI::GERVEX 62-C1-G1	GIOVANNI MARCHETTI	ITALY
274	IRIS_313-8032	PIEMONTE::GERVEX 81-C1-G1	PIEMONTE	ITALY
275	IRIS_313-8033	LOMELLINO::GERVEX 83-C1-G1	LOMELLINO	ITALY
276	IRIS_313-8039	LOTO::GERVEX 104-C1-G1	LOTO	ITALY
277	IRIS_313-8041	GRALDO::GERVEX 108-C1-G1	GRALDO	ITALY
278	IRIS_313-8044	GOLFO::GERVEX 118-C1-G1	GOLFO	ITALY
279	IRIS_313-8046	PLUS::GERVEX 122-C1-G1	PLUS	ITALY
280	IRIS_313-8048	RONCOLO::GERVEX 124-C1-G1	RONCOLO	ITALY
281	IRIS_313-8049	LORD::GERVEX 127-C1-G1	LORD	ITALY
282	IRIS_313-8053	RUBIDIO::GERVEX 146-C1-G1	RUBIDIO	ITALY
283	IRIS_313-8065	SAMBA::GERVEX 186-C1-G1	SAMBA	ITALY
284	IRIS_313-8066	GHIBLI::GERVEX 187-C1-G1	GHIBLI	ITALY
285	IRIS_313-8068	ORIONE::GERVEX 333-C1-G1	ORIONE	ITALY
286	IRIS_313-8099	FLIPPER::GERVEX 597-C1-G1	FLIPPER	ITALY
287	IRIS_313-8121	MESTRE::GERVEX 1082-C1-G1	MESTRE	ITALY
288	IRIS_313-8177	AUGUSTO::GERVEX 1643-C1-G1	AUGUSTO	ITALY
289	IRIS_313-8195	LUXOR::GERVEX 1662-C1-G1	LUXOR	ITALY
290	IRIS_313-8200	OPALE::GERVEX 1667-C1-G1	OPALE	ITALY
291	IRIS_313-8205	SALVO::GERVEX 1672-C1-G1	SALVO	ITALY
292	IRIS_313-8277	K 2 C 14::IRGC 68549-1-1	K 2 C 14	IVORY COAST
293	IRIS_313-8768	MOROFIN::IRGC 56698-1-1	MOROFIN	IVORY COAST
294	IRIS_313-10056	HOKURIKU 52::IRGC 72491-1-1	HOKURIKU 52	JAPAN
295	IRIS_313-10071	CHIYODA WASE::IRGC 74467-1-1	CHIYODA WASE	JAPAN
296	IRIS_313-10073	OWARI MOCHI::IRGC 74513-1-1	OWARI MOCHI	JAPAN
297	IRIS_313-10074	RIKU AIKOKU::IRGC 74514-1-1	RIKU AIKOKU	JAPAN
298	IRIS_313-10075	SANGOKU::IRGC 74518-1-1	SANGOKU	JAPAN
299	IRIS_313-10076	SHINA MOCHI::IRGC 74523-1-1	SHINA MOCHI	JAPAN
300	IRIS_313-10077	TAMASHIRO HIKARI::IRGC 74534-1-1	TAMASHIRO HIKARI	JAPAN
301	IRIS_313-10078	YOSHINO MOCHI::IRGC 74550-1-1	YOSHINO MOCHI	JAPAN
302	IRIS_313-10079	DANGO MOCHI::IRGC 74551-1-1	DANGO MOCHI	JAPAN
303	IRIS_313-10080	HIRAKAWA OKUTE::IRGC 74554-1-1	HIRAKAWA OKUTE	JAPAN
304	IRIS_313-10082	KYUUSHUU::IRGC 74558-1-1	KYUUSHUU	JAPAN
305	IRIS_313-10430	GINMASARI::IRGC 242-1	GINMASARI	JAPAN
306	IRIS_313-10437	NORIN 21::IRGC 493-1	NORIN 21	JAPAN
307	IRIS_313-10469	KINUGASAWASE::IRGC 2609-1	KINUGASAWASE	JAPAN
308	IRIS_313-10564	250 KUNGANI 1::IRGC 7370-1	250 KUNGANI 1	JAPAN
309	IRIS_313-10567	AIKAWA 44::IRGC 7676-1	AIKAWA 44	JAPAN
310	IRIS_313-10568	OITA MII 120::IRGC 7696-1	OITA-MII 120	JAPAN
311	IRIS_313-10569	BEN KEI::IRGC 7769-1	BEN-KEI	JAPAN
312	IRIS_313-10570	CHUSEI HONEN::IRGC 7777-1	CHUSEI HONEN	JAPAN
313	IRIS_313-10642	SACHIKAZE::IRGC 10891-1	SACHIKAZE	JAPAN
314	IRIS_313-10677	DEWAMINORI::IRGC 12743-1	DEWAMINORI	JAPAN
315	IRIS_313-11875	CHUBU 17::IRGC 72505-1	CHUBU 17	JAPAN
316	IRIS_313-8400	RIKUTO NORIN MOCHI 20::IRGC 410-1-1	RIKUTO NORIN MOCHI 20	JAPAN
317	IRIS_313-8755	NORIN 6::IRGC 2633-1-1	NORIN 6	JAPAN
318	IRIS_313-9002	KOTOBUKI MOCHI::IRGC 2545-1-1	KOTOBUKI MOCHI	JAPAN
319	IRIS_313-9081	TAKAO MOCHI::IRGC 2564-1-1	TAKAO MOCHI	JAPAN
320	IRIS_313-9228	HOKUSETSU::IRGC 65705-1-1	HOKUSETSU	JAPAN
321	IRIS_313-9438	7507-137::IRGC 40081-1-1	7507-137	JAPAN
322	IRIS_313-9769	MURASAHITSUTSURI::IRGC 2493-1-1	MURASAHITSUTSURI	JAPAN
323	IRIS_313-9789	RIKUTO TAUKI MOCHI 27::IRGC 5726-1-1	RIKUTO TAUKI MOCHI 27	JAPAN
324	IRIS_313-9800	KAHEI::IRGC 7691-1-1	KAHEI	JAPAN
325	IRIS_313-9884	FUKUSHIMA MOCHI (GLUT)::IRGC 19296-1-1	FUKUSHIMA-MOCHI(GLUT.)	JAPAN
326	IRIS_313-10336	B 6144-MR-6-0-0::IRGC 117371-1-1	B 6144-MR-6-0-0	LAOS
327	IRIS_313-8638	NA SOUAN::IRGC 11889-1-1	Na souan	LAOS
328	IRIS_313-9198	KHAO PONG AEV::IRGC 29820-1-1	Khao pong aev	LAOS
329	IRIS_313-11660	WULE DASIMA::IRGC 63450-1	WULE DASIMA	LIBERIA
330	IRIS_313-9297	KORR::IRGC 30751-1-1	KORR	LIBERIA
331	IRIS_313-10026	KITRANA 1007::IRGC 68517-1-1	KITRANA 1007	MADAGASCAR
332	IRIS_313-10030	NS 252::IRGC 68878-1-1	NS252	MADAGASCAR
333	IRIS_313-10041	BOTOHAVANA MENA::IRGC 69349-1-1	BOTOHAVANA MENA	MADAGASCAR
334	IRIS_313-10050	TSIMATAHOPAOSA::IRGC 69884-1-1	TSIMATAHOPAOSA	MADAGASCAR
335	IRIS_313-10099	MANONGAZATO::IRGC 77876-1-1	MANONGAZATO	MADAGASCAR
336	IRIS_313-10102	KELIRENY::IRGC 78426-1-1	KELIRENY	MADAGASCAR
337	IRIS_313-7725	MADINIKA 1329::GERVEX 8366-C1-G1	MADINIKA 1329	MADAGASCAR
338	IRIS_313-8288	AVO::IRGC 11000-1-1	AVO	MADAGASCAR
339	IRIS_313-8595	MAKALIOKA STANDARD::IRGC 12768-1-1	MAKALIOKA STANDARD	MADAGASCAR
340	IRIS_313-9388	VARY MALADY MENA::IRGC 51555-1-1	VARY MALADY MENA	MADAGASCAR
341	IRIS_313-9551	BENGALY MORIMO::IRGC 10976-1-1	BENGALY MORIMO	MADAGASCAR
342	IRIS_313-9732	MAMORIAKA::IRGC 68672-1-1	MAMORIAKA	MADAGASCAR
343	IRIS_313-9740	ROJOFOTSY::IRGC 69402-1-1	ROJOFOTSY	MADAGASCAR
344	IRIS_313-9742	LOHAMBITRO::IRGC 69857-1-1	LOHAMBITRO	MADAGASCAR
345	IRIS_313-9791	LEAD::IRGC 5805-1-1	LEAD	MALAWI
346	IRIS_313-8279	SAWAH::IRGC 71612-1-1	SAWAH	MALAYSIA
347	IRIS_313-8381	PURAK SIRIBA::IRGC 71598-1-1	PURAK SIRIBA	MALAYSIA
348	IRIS_313-8626	BANJANG::IRGC 44069-1-1	BANJANG	MALAYSIA
349	IRIS_313-8781	TAPANG::IRGC 13361-1-1	TAPANG	MALAYSIA
350	IRIS_313-8883	LOMPUG::IRGC 71559-1-1	LOMPUG	MALAYSIA
351	IRIS_313-8894	LEKATAN::IRGC 71554-1-1	LEKATAN	MALAYSIA
352	IRIS_313-8955	LASAT PUTIH::IRGC 44076-1-1	LASAT PUTIH	MALAYSIA
353	IRIS_313-8987	SERIBU::IRGC 71615-1-1	SERIBU	MALAYSIA
354	IRIS_313-9050	ANGKARONG::IRGC 71493-1-1	ANGKARONG	MALAYSIA
355	IRIS_313-9187	WANGKOD::IRGC 71646-1-1	WANGKOD	MALAYSIA
356	IRIS_313-9375	PULUTAN::IRGC 71596-1-1	PULUTAN	MALAYSIA
357	IRIS_313-9558	LIMBAYAN::IRGC 71556-1-1	LIMBAYAN	MALAYSIA
358	IRIS_313-9568	PAMPANGON (H)::IRGC 60392-1-1	PAMPANGON(H)	MALAYSIA
359	IRIS_313-7719	KOGONI 91-1::C1-G1	KOGONI 91-1	Mali
360	IRIS_313-10263	CUYAMEL 3820::IRGC 116975-1-1	CUYAMEL 3820	MEXICO
361	IRIS_313-11437	CAMPECHE A 79::IRGC 51102-1	CAMPECHE A79	MEXICO
362	IRIS_313-9953	BAMOA A 75::IRGC 51101-1-1	BAMOA A75	MEXICO
363	IRIS_313-10113	EX FOILAEIN (NAPUTO)::IRGC 81675-1-1	EX FOILAEIN(NAPUTO)	MOZAMBIQUE
364	IRIS_313-10423	YN 1353-3::IRGC 117363-1-1	YN 1353-3	MYANMAR
365	IRIS_313-8659	YA THAY SAN::IRGC 58245-1-1	YA THAY SAN	MYANMAR
366	IRIS_313-8697	YEBAWYIN::IRGC 33885-1-1	YEBAWYIN	MYANMAR
367	IRIS_313-8751	HNANWA::IRGC 33118-1-1	HNANWA	MYANMAR
368	IRIS_313-9285	PALEPYU::IRGC 33549-1-1	PALEPYU	MYANMAR
369	IRIS_313-10007	GARURA::IRGC 64111-1-1	GARURA	NEPAL
370	IRIS_313-11671	DERAWA::IRGC 64106-1	DERAWA	NEPAL
371	IRIS_313-9838	TEPUKE::IRGC 12872-1-1	TEPUKE	NEW ZEALAND
372	IRIS_313-10257	ALTAMIRA 9::IRGC 116953-1-1	ALTAMIRA 9	NICARAGUA
373	IRIS_313-10034	RIZ INDETERMINE::IRGC 69014-1-1	RIZ INDETERMINE	NIGER
374	IRIS_313-10047	EX MARABA GURUKU::IRGC 69582-1-1	EX MARABA-GURUKU	NIGERIA
375	IRIS_313-10109	EX EBOKOZURU::IRGC 79912-1-1	EX EBOKOZURU	NIGERIA
376	IRIS_313-9698	JO SANG DAE YA::IRGC 90852-1-1	JO SANG DAE YA	NORTH KOREA
377	IRIS_313-9961	WIR 884::IRGC 51591-1-1	WIR884	NORWAY
378	IRIS_313-10054	TOC 5430::IRGC 70487-1-1	TOC-5430	PANAMA
379	IRIS_313-10260	CEA 3::IRGC 116965-1-1	CEA 3	PARAGUAY
380	IRIS_313-10285	SICAN::IRGC 117029-1-1	SICAN	PERU
381	IRIS_313-10287	UQUIHUA::IRGC 117037-1-1	UQUIHUA	PERU
382	IRIS_313-10327	CAROLINO BLANCO::IRGC 117249-1-1	CAROLINO BLANCO	PERU
383	IRIS_313-9782	BENLLOK::IRGC 3404-1-1	BENLLOK	PERU
384	IRIS_313-10167	IR 13429-109-2-2-1::IRGC 63491-1-1	IR 56	PHILIPPINES
385	IRIS_313-10234	PSBRC 50::IRGC 99706-1-1	PSBRC50	PHILIPPINES
386	IRIS_313-10235	PSBRC 68::IRGC 99711-1-1	PSBRC68	PHILIPPINES
387	IRIS_313-10237	PSBRC 86::IRGC 99716-1-1	PSBRC86	PHILIPPINES
388	IRIS_313-10238	PSBRC 88::IRGC 99717-1-1	PSBRC88	PHILIPPINES
389	IRIS_313-10294	IR 21015-72-3-3-3-1::IRGC 117004-1-1	IR 21015-72-3-3-3-1	PHILIPPINES
390	IRIS_313-10355	IR 31142-14-1-1-3-1-1-2::IRGC 117378-1-1	IR 31142-14-1-1-3-1-1-2	PHILIPPINES
391	IRIS_313-10357	IR 52718-B-B-6-B-B-1-1::IRGC 117334-1-1	IR 52718-B-B-6-B-B-1-1	PHILIPPINES
392	IRIS_313-10359	IR 53650-2B-10-1-2-1::IRGC 117379-1-1	IR 53650-2B-10-1-2-1	PHILIPPINES
393	IRIS_313-10360	IR 57514-PMI 5-B-1-2::IRGC 117372-1-1	IR 57514-PMI 5-B-1-2	PHILIPPINES
394	IRIS_313-10361	IR 63295-AC 209-7::IRGC 117365-1-1	IR 63295-AC 209-7	PHILIPPINES
395	IRIS_313-10366	IR 65483-111-5-9-2-11::IRGC 117286-1-1	IR 65483-111-5-9-2-11	PHILIPPINES
396	IRIS_313-10371	IR 67518-B-11-1-B::IRGC 117380-1-1	IR 67518-B-11-1-B	PHILIPPINES
397	IRIS_313-10374	IR 69502-6-SRN-3-UBN-1-B::IRGC 117290-1-1	IR 69502-6-SRN-3-UBN-1-B	PHILIPPINES
398	IRIS_313-10375	IR 70027-8-2-2-3-2::IRGC 117382-1-1	IR 70027-8-2-2-3-2	PHILIPPINES
399	IRIS_313-10379	IR 73688-57-2::IRGC 117383-1-1	IR 73688-57-2	PHILIPPINES
400	IRIS_313-10385	IR 75870-5-8-5-B-1::IRGC 117297-1-1	IR 75870-5-8-5-B-1	PHILIPPINES
401	IRIS_313-10392	IR 77390-1-6-4-19-1-B::IRGC 117303-1-1	IR 77390-1-6-4-19-1-B	PHILIPPINES
402	IRIS_313-10394	IR 80310-12-B-1-3-B::IRGC 117307-1-1	IR 80310-12-B-1-3-B	PHILIPPINES
403	IRIS_313-10396	IR 80340-23-B-12-6-B::IRGC 117309-1-1	IR 80340-23-B-12-6-B	PHILIPPINES
404	IRIS_313-10440	NAGKAYAT::IRGC 584-1	NAGKAYAT	PHILIPPINES
405	IRIS_313-11336	IREQUIN::IRGC 44476-1	IREQUIN	PHILIPPINES
406	IRIS_313-11467	MACAPAGAL::IRGC 52927-1	MACAPAGAL	PHILIPPINES
407	IRIS_313-7688	IR 22::IRGC 11356-C1-G1	IR 22	PHILIPPINES
408	IRIS_313-8356	BLICCA::IRGC 47151-1-1	BLICCA	PHILIPPINES
409	IRIS_313-8383	GENE::IRGC 67434-1-1	GENE	PHILIPPINES
410	IRIS_313-8392	IR 2003-P7-7-4-2::IRGC 32671-1-1	IR 2003-P7-7-4-2	PHILIPPINES
411	IRIS_313-8431	BOCAO::IRGC 50384-1-1	BOCAO	PHILIPPINES
412	IRIS_313-8572	ONOY::IRGC 55418-1-1	ONOY	PHILIPPINES
413	IRIS_313-8594	MINATANDA::IRGC 74613-1-1	MINATANDA	PHILIPPINES
414	IRIS_313-8616	IR 5494 (BPH 1)::IRGC 24484-1-1	IR 5494 (BPH 1)	PHILIPPINES
415	IRIS_313-8903	BPI 76 NON SENSITIVE (GREEN)::IRGC 9790-1-1	BPI 76 NON-SENSITIVE(GREEN)	PHILIPPINES
416	IRIS_313-8948	BUCAYAB::IRGC 44357-1-1	BUCAYAB	PHILIPPINES
417	IRIS_313-9044	IR 2071-586-5-6-3::IRGC 39291-1-1	IR 42	PHILIPPINES
418	IRIS_313-9389	KINANDANG BUSIKSIK::IRGC 74607-1-1	KINANDANG BUSIKSIK	PHILIPPINES
419	IRIS_313-9423	AGUYOD::IRGC 67423-1-1	AGUYOD	PHILIPPINES
420	IRIS_313-9503	BINUHANGIN::IRGC 67429-1-1	BINUHANGIN	PHILIPPINES
421	IRIS_313-9505	KORASISI::IRGC 5285-1-1	KORASISI	PHILIPPINES
422	IRIS_313-9616	INITLOG DALAG::IRGC 67436-1-1	INITLOG DALAG	PHILIPPINES
423	IRIS_313-9897	BIKYAT::IRGC 26276-1-1	BIKYAT	PHILIPPINES
424	IRIS_313-9928	DEO KITAN::IRGC 47197-1-1	DEO-KITAN	PHILIPPINES
425	IRIS_313-9929	GOBYERNO::IRGC 47216-1-1	GOBYERNO	PHILIPPINES
426	IRIS_313-10061	ESTRELA A::IRGC 72918-1-1	ESTRELA A	PORTUGAL
427	IRIS_313-8111	CARRICO::GERVEX 828-C1-G1	CARRICO	PORTUGAL
428	IRIS_313-8113	ESCARLATE::GERVEX 887-C1-G1	ESCARLATE	PORTUGAL
429	IRIS_313-8114	FAISCA::GERVEX 900-C1-G1	FAISCA	PORTUGAL
430	IRIS_313-8115	FAMILIA 181::GERVEX 901-C1-G1	FAMILIA 181	PORTUGAL
431	IRIS_313-8116	HAREM::GERVEX 929-C1-G1	HAREM	PORTUGAL
432	IRIS_313-8118	IBO 400::GERVEX 943-C1-G1	IBO 400	PORTUGAL
433	IRIS_313-8123	MUGA::GERVEX 1099-C1-G1	MUGA	PORTUGAL
434	IRIS_313-8132	RUBI::GERVEX 1247-C1-G1	RUBI	PORTUGAL
435	IRIS_313-8136	SAFARI::GERVEX 1256-C1-G1	SAFARI	PORTUGAL
436	IRIS_313-8138	SALOIO::GERVEX 1259-C1-G1	SALOIO	PORTUGAL
437	IRIS_313-8139	SANDOCA::GERVEX 1262-C1-G1	SANDOCA	PORTUGAL
438	IRIS_313-8142	SETTANTUNO::GERVEX 1279-C1-G1	SETTANTUNO	PORTUGAL
439	IRIS_313-8145	SUPER::GERVEX 1304-C1-G1	SUPER	PORTUGAL
440	IRIS_313-8149	TOPAZIO::GERVEX 1332-C1-G1	TOPAZIO	PORTUGAL
441	IRIS_313-8151	VALTEJO::GERVEX 1355-C1-G1	VALTEJO	PORTUGAL
442	IRIS_313-8208	LUSITO IRRADIADO 859-85-2::GERVEX 1676-C1-G1	LUSITO IRRADIADO 859-85-2	PORTUGAL
443	IRIS_313-9759	OEIRAS::IRGC 286-1-1	OEIRAS	PORTUGAL
444	IRIS_313-9898	QUERO ASSAN::IRGC 28860-1-1	QUERO ASSAN	PORTUGAL
445	IRIS_313-8069	ARIANA::GERVEX 396-C1-G1	ARIANA	ROMANIA
446	IRIS_313-8148	TIMICH 108::GERVEX 1325-C1-G1	TIMICH 108	ROMANIA
447	IRIS_313-9461	KARANTABA 1::IRGC 15924-1-1	KARANTABA 1	SENEGAL
448	IRIS_313-10421	WAR 72-2-1-1::IRGC 117361-1-1	WAR 72-2-1-1	SIERRA LEONE
449	IRIS_313-10422	WAR 87-7-A10-2-B-B-B-1::IRGC 117362-1-1	WAR 87-7-A10-2-B-B-B-1	SIERRA LEONE
450	IRIS_313-9944	SOLOMON RED RICE::IRGC 50950-1-1	SOLOMON RED RICE	SOLOMON ISLANDS
451	IRIS_313-10000	SUWEON 311::IRGC 61890-1-1	SUWEON 311	SOUTH KOREA
452	IRIS_313-10040	MILYANG 77::IRGC 69340-1-1	MILYANG 77	SOUTH KOREA
453	IRIS_313-10059	DACHEONGBYEO::IRGC 72533-1-1	DACHEONGBYEO	SOUTH KOREA
454	IRIS_313-10065	JAERAERYUKDO::IRGC 73053-1-1	JAERAERYUKDO	SOUTH KOREA
455	IRIS_313-10067	JEONBUKGUNGWEONNA::IRGC 73055-1-1	JEONBUKGUNGWEONNA	SOUTH KOREA
456	IRIS_313-10092	CHALBYEO::IRGC 77639-1-1	CHALBYEO	SOUTH KOREA
457	IRIS_313-10093	CHEONJUDO::IRGC 77644-1-1	CHEONJUDO	SOUTH KOREA
458	IRIS_313-10094	GAWICHAL::IRGC 77653-1-1	GAWICHAL	SOUTH KOREA
459	IRIS_313-10096	JOKJEBICHAL::IRGC 77663-1-1	JOKJEBICHAL	SOUTH KOREA
460	IRIS_313-10097	MAEKJO::IRGC 77666-1-1	MAEKJO	SOUTH KOREA
461	IRIS_313-10103	DALSUNG 41::IRGC 79385-1-1	DALSUNG 41	SOUTH KOREA
462	IRIS_313-10124	GALSAEGSSAL SHAREI::IRGC 82881-1-1	GALSAEGSSAL SHAREI	SOUTH KOREA
463	IRIS_313-10353	HP 3319-2WX-6-4-1-B::IRGC 117331-1-1	HP 3319-2WX-6-4-1-B	SOUTH KOREA
464	IRIS_313-10837	BACK KYUNG ZO::IRGC 19698-1	BACK KYUNG ZO	SOUTH KOREA
465	IRIS_313-10838	SSAL BYEO::IRGC 19867-1	SSAL BYEO	SOUTH KOREA
466	IRIS_313-10840	YE ZO::IRGC 19888-1	YE ZO	SOUTH KOREA
467	IRIS_313-11973	NOINJO::IRGC 77669-1	NOINJO	SOUTH KOREA
468	IRIS_313-12003	GYEONGSAN 1::IRGC 79404-1	GYEONGSAN 1	SOUTH KOREA
469	IRIS_313-12217	WEONJU 8::IRGC 90845-1	WEONJU 8	SOUTH KOREA
470	IRIS_313-15904	JINBUBYEO::G1-1	JINBUBYEO	SOUTH KOREA
471	IRIS_313-9379	HWANGJO::IRGC 55547-1-1	HWANGJO	SOUTH KOREA
472	IRIS_313-9886	HUK ZO::IRGC 19760-1-1	HUK ZO	SOUTH KOREA
473	IRIS_313-9887	JEUK DO::IRGC 19775-1-1	JEUK DO	SOUTH KOREA
474	IRIS_313-9890	WA BANG::IRGC 19880-1-1	WA BANG	SOUTH KOREA
475	IRIS_313-9891	YONG AN HUK::IRGC 19891-1-1	YONG AN HUK	SOUTH KOREA
476	IRIS_313-9922	IRI 339::IRGC 46956-1-1	IRI 339	SOUTH KOREA
477	IRIS_313-9924	KN 1 B 361-1-8-6-9::IRGC 46974-1-1	KN1B-361-1-8-6-9	SOUTH KOREA
478	IRIS_313-9925	MILYANG 30::IRGC 46977-1-1	MILYANG 30	SOUTH KOREA
479	IRIS_313-9974	HEUKSANJO::IRGC 55536-1-1	HEUKSANJO	SOUTH KOREA
480	IRIS_313-9976	SSANGDUJO::IRGC 55632-1-1	SSANGDUJO	SOUTH KOREA
481	IRIS_313-9995	NONGLIMNA 1::IRGC 58347-1-1	NONGLIMNA 1	SOUTH KOREA
482	IRIS_313-10083	BETIS::IRGC 74581-1-1	BETIS	SPAIN
483	IRIS_313-10084	SENIA::IRGC 74582-1-1	SENIA	SPAIN
484	IRIS_313-8085	CLOT::GERVEX 523-C1-G1	CLOT	SPAIN
485	IRIS_313-8087	FRANCES::GERVEX 527-C1-G1	FRANCES	SPAIN
486	IRIS_313-8090	MARENY::GERVEX 535-C1-G1	MARENY	SPAIN
487	IRIS_313-8096	SR 113::GERVEX 553-C1-G1	SR 113	SPAIN
488	IRIS_313-8097	ULLAL::GERVEX 556-C1-G1	ULLAL	SPAIN
489	IRIS_313-9839	O SATIVA::IRGC 12876-1-1	COLUSA/NANO F 31	SPAIN
490	IRIS_313-10298	3210::IRGC 116950-1-1	3210	SRI LANKA
491	IRIS_313-8660	KOTTEYARAN::IRGC 47383-1-1	KOTTEYARAN	SRI LANKA
492	IRIS_313-8699	BALASURIYA A::IRGC 66509-1-1	BALASURIYA A	SRI LANKA
493	IRIS_313-8925	KURULUTUDU::IRGC 36304-1-1	KURULUTUDU	SRI LANKA
494	IRIS_313-8968	KALU ILANKALAYAN::IRGC 36270-1-1	KALU ILANKALAYAN	SRI LANKA
495	IRIS_313-9256	GALWAKA HANDERAN::IRGC 31381-1-1	GALWAKA HANDERAN	SRI LANKA
496	IRIS_313-9472	H 6::IRGC 157-1-1	H 6	SRI LANKA
497	IRIS_313-9831	PODIWEE::IRGC 11938-1-1	PODIWEE	SRI LANKA
498	IRIS_313-9862	MODDAI KARUPPAN::IRGC 15465-1-1	MODDAI KARUPPAN	SRI LANKA
499	IRIS_313-9867	SIGARDIS::IRGC 15555-1-1	SIGARDIS	SRI LANKA
500	IRIS_313-9917	CHANDINA::IRGC 36420-1-1	CHANDINA	SRI LANKA
501	IRIS_313-9968	KULA KARUPPAN::IRGC 55328-1-1	KULA KARUPPAN	SRI LANKA
502	IRIS_313-9969	PUTTU NELLU::IRGC 55346-1-1	PUTTU NELLU	SRI LANKA
503	IRIS_313-9970	RACE PERUMAL::IRGC 55347-1-1	RACE PERUMAL	SRI LANKA
504	IRIS_313-10325	CAMPONI::IRGC 116963-1-1	CAMPONI	SURINAME
505	IRIS_313-9841	SML AWINI::IRGC 13391-1-1	SML AWINI	SURINAME
506	IRIS_313-9851	GOGOWIERIE::IRGC 14791-1-1	GOGOWIERIE	SURINAME
507	IRIS_313-10001	C 662083::IRGC 62101-1-1	C 662083	TAIWAN
508	IRIS_313-10429	TAICHUNG 150::IRGC 80-1	TAICHUNG 150	TAIWAN
509	IRIS_313-10631	SHINCHIKU IKU 97::IRGC 10429-1	SHINCHIKU-IKU 97	TAIWAN
510	IRIS_313-11890	C 722323::IRGC 73147-1	C 722323	TAIWAN
511	IRIS_313-11981	TAICHUNG 188::IRGC 78209-1	TAICHUNG 188	TAIWAN
512	IRIS_313-8454	LAI YIP ZIM::IRGC 4955-1-1	LAI YIP ZIM	TAIWAN
513	IRIS_313-8743	NIAO YAO::IRGC 5496-1-1	NIAO YAO	TAIWAN
514	IRIS_313-9346	SHINCHIKU IKU 103::IRGC 10430-1-1	SHINCHIKU-IKU 103	TAIWAN
515	IRIS_313-9701	TAICHUNG 65::IRGC 79-1-1	TAICHUNG 65	TAIWAN
516	IRIS_313-9702	TAICHUNG 179::IRGC 85-1-1	TAICHUNG 179	TAIWAN
517	IRIS_313-9703	CHIANAN 8::IRGC 90-1-1	CHIANAN 8	TAIWAN
518	IRIS_313-9705	TAITUNG WOO LI::IRGC 111-1-1	TAITUNG WOO-LI	TAIWAN
519	IRIS_313-9706	TAIPEI WOO CO::IRGC 112-1-1	TAIPEI WOO-CO	TAIWAN
520	IRIS_313-9708	TSAI YUAN CHON::IRGC 126-1-1	TSAI-YUAN-CHON	TAIWAN
521	IRIS_313-9758	I KUNG PAO::IRGC 114-1-1	I-KUNG-PAO	TAIWAN
522	IRIS_313-9882	O SATIVA::IRGC 17083-1-1	UNNAMED	TAIWAN
523	IRIS_313-8571	ES 21::IRGC 56171-1-1	ES021(STRAW)	TANZANIA
524	IRIS_313-10147	RD 19::IRGC 39174-1-1	RD19	THAILAND
525	IRIS_313-10151	RD 15::IRGC 47705-1-1	RD15	THAILAND
526	IRIS_313-11508	PAWNG AEW 1::IRGC 55263-1	PAWNG AEW 1	THAILAND
527	IRIS_313-11609	MAE HAWM::IRGC 61283-1	MAE HAWM	THAILAND
528	IRIS_313-8565	YAHNG LEU::IRGC 78279-1-1	YAHNG LEU	THAILAND
529	IRIS_313-8586	PLI KHAO::IRGC 64596-1-1	PLI KHAO	THAILAND
530	IRIS_313-8599	BUE GA WA::IRGC 60824-1-1	BUE GA WA	THAILAND
531	IRIS_313-8674	HAWM KRUA::IRGC 64333-1-1	HAWM KRUA	THAILAND
532	IRIS_313-8722	HAWM TOONG::IRGC 48007-1-1	HAWM TOONG	THAILAND
533	IRIS_313-8732	WP 36::IRGC 55278-1-1	WP36	THAILAND
534	IRIS_313-8785	LEUANG AWN::IRGC 48257-1-1	LEUANG AWN	THAILAND
535	IRIS_313-8872	571::IRGC 48493-1-1	UNNAMED	THAILAND
536	IRIS_313-8884	E WAWNG::IRGC 71140-1-1	E-WAWNG	THAILAND
537	IRIS_313-8980	E DAW HAWM::IRGC 47938-1-1	E-DAW HAWM	THAILAND
538	IRIS_313-9032	KHAO GRADOOK CHAHNG::IRGC 17111-1-1	KHAO GRADOOK CHAHNG	THAILAND
539	IRIS_313-9119	LEUANG YAI 29-12-46::IRGC 24397-1-1	LEUANG YAI 29-12-46	THAILAND
540	IRIS_313-9123	LEUANG GLIANG::IRGC 71271-1-1	LEUANG GLIANG	THAILAND
541	IRIS_313-9227	WP 65::IRGC 36526-1-1	WP65	THAILAND
542	IRIS_313-9281	KHAO KAI::IRGC 78251-1-1	KHAO KAI	THAILAND
543	IRIS_313-9286	LEUANG TAWNG SOOK::IRGC 24394-1-1	LEUANG TAWNG SOOK	THAILAND
544	IRIS_313-9288	TONG MAH::IRGC 65577-1-1	TONG MAH	THAILAND
545	IRIS_313-9451	PAMAH S 18::IRGC 61322-1-1	PAMAH S 18	THAILAND
546	IRIS_313-9602	HTA 22::IRGC 45827-1-1	HTA22	THAILAND
547	IRIS_313-9774	167::IRGC 3217-1-1	EGYPTIAN	TURKEY
548	IRIS_313-8102	BLUE BONNET::GERVEX 669-C1-G1	BLUE BONNET	UNITED STATES
549	IRIS_313-8105	THAIPERLA::GERVEX 696-C1-G1	THAIPERLA	UNITED STATES
550	IRIS_313-8173	A 201::GERVEX 1638-C1-G1	A 201	UNITED STATES
551	IRIS_313-8180	DELLMONT::GERVEX 1647-C1-G1	DELLMONT	UNITED STATES
552	IRIS_313-8183	DREW::GERVEX 1650-C1-G1	DREW	UNITED STATES
553	IRIS_313-8186	JACINTO::GERVEX 1653-C1-G1	JACINTO	UNITED STATES
554	IRIS_313-8192	L 205::GERVEX 1659-C1-G1	L 205	UNITED STATES
555	IRIS_313-8202	REXMONT::GERVEX 1669-C1-G1	REXMONT	UNITED STATES
556	IRIS_313-8204	S 102::GERVEX 1671-C1-G1	S 102	UNITED STATES
557	IRIS_313-8323	REXARK ROGUE::IRGC 1972-1-1	REXARK ROGUE	UNITED STATES
558	IRIS_313-8339	BOND::IRGC 66755-1-1	BOND	UNITED STATES
559	IRIS_313-8434	TEBONNET::IRGC 66760-1-1	TEBONNET	UNITED STATES
560	IRIS_313-8444	M 203::IRGC 76309-1-1	M 203	UNITED STATES
561	IRIS_313-8627	PRELUDE::IRGC 1790-1-1	PRELUDE	UNITED STATES
562	IRIS_313-8658	CP 231::IRGC 34018-1-1	CP231	UNITED STATES
563	IRIS_313-8665	M 7::IRGC 34281-1-1	M 7	UNITED STATES
564	IRIS_313-8669	CALROSE 76::IRGC 34275-1-1	CALROSE 76	UNITED STATES
565	IRIS_313-8778	SUP BLUE ROSE::IRGC 1739-1-1	SUP BLUE ROSE	UNITED STATES
566	IRIS_313-8803	TEXAS PATNA::IRGC 1797-1-1	TEXAS PATNA	UNITED STATES
567	IRIS_313-8856	S 201::IRGC 55230-1-1	S 201	UNITED STATES
568	IRIS_313-8960	BLUEBONNET::IRGC 1799-1-1	BLUEBONNET	UNITED STATES
569	IRIS_313-8976	SKY BONNET::IRGC 66759-1-1	SKY BONNET	UNITED STATES
570	IRIS_313-9363	MAYBELLE::IRGC 78629-1-1	MAYBELLE	UNITED STATES
571	IRIS_313-9366	IMPROVED BLUE ROSE::IRGC 5022-1-1	IMPROVED BLUE ROSE	UNITED STATES
572	IRIS_313-9410	CI 9498::IRGC 2134-1-1	CA2914A(SEL2400)/CALO	UNITED STATES
573	IRIS_313-9452	B 505 A 1-28-7-1-2::IRGC 6741-1-1	B 505 A 1-28-7-1-2	UNITED STATES
574	IRIS_313-9463	CI 1600::IRGC 16305-1-1	CI 1600	UNITED STATES
575	IRIS_313-9491	BLUE BELLE::IRGC 51125-1-1	BLUE BELLE	UNITED STATES
576	IRIS_313-9539	TEXAS PATNA 49::IRGC 6077-1-1	TEXAS PATNA 49	UNITED STATES
577	IRIS_313-9550	VEGOLD::IRGC 7756-1-1	VEGOLD	UNITED STATES
578	IRIS_313-9767	CI 9445::IRGC 2081-1-1	REX*2/BBT 50	UNITED STATES
579	IRIS_313-9790	JAPONES BALILLA::IRGC 5785-1-1	JAPONES BALILLA	URUGUAY
580	IRIS_313-10268	FONAIAP 2::IRGC 116985-1-1	FONAIAP 2	VENEZUELA
581	IRIS_313-10289	ARAURE 1::IRGC 116956-1-1	ARAURE 1	VENEZUELA
582	IRIS_313-9267	CHIRGUA 1 I 22::IRGC 3408-1-1	CHIRGUA 1 I-22	VENEZUELA
583	IRIS_313-8409	SOM NGHE AN::IRGC 60751-1-1	SOM NGHE AN	VIETNAM
584	IRIS_313-8578	KHAU TRA BONG::IRGC 78342-1-1	KHAU TRA BONG	VIETNAM
585	IRIS_313-8735	NEP NGAU::IRGC 78369-1-1	NEP NGAU	VIETNAM
586	IRIS_313-9317	VEN THAP::IRGC 56138-1-1	VEN THAP	VIETNAM
587	IRIS_313-9429	RTS 16::IRGC 8235-1-1	RTS16	VIETNAM
588	IRIS_313-10046	CHAMA (DWARF)::IRGC 69487-1-1	CHAMA(DWARF)	ZAMBIA
589	IRIS_313-10563	SHA TIAO TSAO::IRGC 7339-1	SHA-TIAO-TSAO
590	IRIS_313-10617	KARA SHALI::IRGC 9293-1	KARA SHALI
591	IRIS_313-10618	CHINES::IRGC 9316-1	CHINES
